# Supplementary material for: Dynamics of Chloroplast Translation during Chloroplast Differentiation in Maize
Source: PLoS Genet. 2016 Jul 14;12(7):e1006106. doi: 10.1371/journal.pgen.1006106 (PMC4945096; doi:10.1371/journal.pgen.1006106)
Supplement: S1 Table — (XLSX) [file pgen.1006106.s009.xlsx]

## Sheet: S1
S1 Table
List of DNA oligos used in rRNA depletion step of Ribo-seq library preparation
Number	Target	Sequence1	10X oligo mixture (μM)2
			Replicate 1 of leaf segments	All others
1	Chloroplast 4.5S rRNA	/5Biosg/CAGCTGAGGCATCCTAACGAACGAACGATTTG	2	2
2	Chloroplast 5S rRNA	/5Biosg/ATTCTGGTGTCCTAGGCGTAGAGGAA	2	2
3	Chloroplast 5S rRNA	/5Biosg/GTCCTGCGGCAAAATAGCTCGATGCCAGAATGAT	2	2
4	Chloroplast 16S rRNA	/5Biosg/CTAATACCCCGTAGGCTGAGGAGCAAAAGGAGAAAT	2	2
5	Chloroplast 16S rRNA	/5Biosg/AATGACGGTATCTGAGGAATAAGCATCGGC	2	2
6	Chloroplast 16S rRNA	/5Biosg/ACTCTGCTGGGCCGACACTGACACTGAGAGACG	2	2
7	Chloroplast 16S rRNA	/5Biosg/AACGATGGATACTAGGTGCTGTGCGA	2	2
8	Chloroplast 23S rRNA	/5Biosg/GGTTAGCCGAAAGATGGTTATAGGTTTAAGGACACAAGGTGACCCTGCTTTTTCAGGGTA	2	4
9	Chloroplast 23S rRNA	/5Biosg/GGGCGATTGTCACTGCTTATGGACCCGAA	2	2
10	Chloroplast 23S rRNA	/5Biosg/ACCAAATCGAGGCAAACTCTGAATACTAGATA	4	4
11	Chloroplast 23S rRNA	/5Biosg/GGGTCAAGGTCGGCCAGTGAGACGATGGGG	2	2
12	Chloroplast 23S rRNA	/5Biosg/GAACGGGGCTAAGCGATCTGCCGAAGCTGTGGGA	2	2
13	Chloroplast 23S rRNA	/5Biosg/TGGTACGGAGGGACGGAGGAGGCTAGG	2	2
14	Chloroplast 23S rRNA	/5Biosg/CCCATGCCATACTCCCAGGAAAAGCTCGAACGACCT	2	2
15	Chloroplast 23S rRNA	/5Biosg/TAGGGGCGCGAGACAACTCTCTCTAAGGAAC	2	2
16	Chloroplast 23S rRNA	/5Biosg/AAGGCGTAACGATCTGGGCACTGTCTCGGAGAGAGGCTCGG	2	2
17	Chloroplast 23S rRNA	/5Biosg/CGGATAAAAGTTACTCTAGGGATAACA	2	2
18	Chloroplast 23S rRNA	/5Biosg/GATGTCGGCTCTTCGCCACCTGGAGC	2	2
19	Chloroplast 23S rRNA	/5Biosg/TATCCGGTGTGGGCGTTAGAGCATTGAGAGGACC	2	2
20	Chloroplast 23S rRNA	/5Biosg/AAGGACGCACCTCTGGTGTACCAGTTATCGTG	2	2
21	Chloroplast 23S rRNA	/5Biosg/AGTAAGCCCACCCCAAGATGAGTGCTCTC	4	4
22	Chloroplast 23S rRNA	/5Biosg/TAAGAAGGGGTAGAGAAAATGCCTCGAGCCGAGGT	0	2
23	Chloroplast 23S rRNA	/5Biosg/AGGCAAGAGACAACCTGGCGAACTGA	2	2
24	Chloroplast 23S rRNA	/5Biosg/CCTTGCAAGGCTAAATACTCCTGGGT	2	2
25	Chloroplast 23S rRNA	/5Biosg/AGTGGGTAGTGAAATAGAACGTGAAACCGTGC	2	2
26	Chloroplast 23S rRNA	/5Biosg/GTGATCTCTGACCGCGTGCCTGTTGAAG	2	2
27	Cytosolic 5.8S rRNA	/5Biosg/CGACACGACTCTCGGCAACGGATATCTCGGCTCTCGCATCGATGAAGAACG	2	2
28	Cytosolic 5.8S rRNA	/5Biosg/CGCGAACCATCGAGTTTTTGAACGCAAGTTG	2	4
29	Cytosolic 5.8S rRNA	/5Biosg/GGCGGAGGGCACGTCTGCCTGGGCGTCACG	0	4
30	Cytosolic 18S rRNA	/5Biosg/GAACTGTGAAACTGCGAATGGCTCATTAA	2	2
31	Cytosolic 18S rRNA	/5Biosg/ACTCGGATAACCGTAGTAATTCTAGAGCTAATACGTGCAA	2	4
32	Cytosolic 18S rRNA	/5Biosg/ATCCGATGATTCATGATAACTTGACGGATCG	2	2
33	Cytosolic 18S rRNA	/5Biosg/AATGATTAATAGGGACAGTCGGGGGCAT	2	2
34	Cytosolic 18S rRNA	/5Biosg/TGCCAAGGATGTTTTCATTAATCAAGAACG	2	2
35	Cytosolic 18S rRNA	/5Biosg/AACGATGCCGACCAGGGATCAGC	2	2
36	Cytosolic 18S rRNA	/5Biosg/GGCGCATTTATTAGATAAAAGGCTGACGCGGGCT	0	2
37	Cytosolic 18S rRNA	/5Biosg/AGAACCGACCGGCTCGACCCTTCTGCCGGCGATGC	0	2
38	Cytosolic 26S rRNA	/5Biosg/TAAGCGGAGGAGAAGAAACTTACGAGGATTCCCC	2	4
39	Cytosolic 26S rRNA	/5Biosg/CACGAGCCGCACCGCTGGCCGACCCT	2	2
40	Cytosolic 26S rRNA	/5Biosg/ACTCTGGTGGAGGCTCGAAGCGATACTGACGTG	2	2
41	Cytosolic 26S rRNA	/5Biosg/CGAACAACCGACTCAGAACTGGTACG	2	2
42	Cytosolic 26S rRNA	/5Biosg/TGACTCTAGTCCGACTTTGTGAAATGACTT	2	2
43	Cytosolic 26S rRNA	/5Biosg/CGCCCCTCCTTTTGGCTCCAAGGCCCGGC	2	4
44	Cytosolic 26S rRNA	/5Biosg/TAGCGACGTTGCTTTTTGATCCTTCG	2	2
45	Cytosolic 26S rRNA	/5Biosg/GATGTCGGCTCTTCCTATCATTGTGAAG	2	2
46	Cytosolic 26S rRNA	/5Biosg/GTGGCGCGAAGCTACCGTGTGCCGGATTATGACTGAAC	2	2
47	Cytosolic 26S rRNA	/5Biosg/TCCAGCCCCGCGTCGCACGGATTCGT	2	2
48	Cytosolic 26S rRNA	/5Biosg/CGCGTGCCGGCCGGGGGACGGACCGGGAACGG	0	2
49	Mitochondrial 26S rRNA	/5Biosg/GACCCGAAACCGATCGATCTAGCCATGAGCAGG	2	2
50	Mitochondrial 26S rRNA	/5Biosg/TTTGACTACTGAACCATGCCTGGATCG	2	2
51	Mitochondrial 26S rRNA	/5Biosg/GTAACGGAGGTGTGCGAAGGTAGGCT	2	2
52	Mitochondrial 26S rRNA	/5Biosg/AGGTGTGAAGCGATCTCGTACTAAACGA	2	2
1/5Biosg/ represents Biotin attachment at 5' end with a 6 carbon spacer.
2Two different mixtures were used: one in preparation of replicate 1 of leaf segment samples and another for all other samples.
