# Supplementary material for: Dynamics of Chloroplast Translation during Chloroplast Differentiation in Maize
Source: PLoS Genet. 2016 Jul 14;12(7):e1006106. doi: 10.1371/journal.pgen.1006106 (PMC4945096; doi:10.1371/journal.pgen.1006106)
Supplement: S2 Table — (XLSX) [file pgen.1006106.s010.xlsx]

## Sheet: S2
S2 Table
Mapping statistics of leaf segment data
I. Ribo-seq: Individual replicate statistics
	Ribo-seq
	Seg. 1 rep1		Seg. 1 rep2		Seg. 1 rep3		Seg. 4 rep1		Seg. 4 rep2		Seg. 4 rep3		Seg. 9 rep1		Seg. 9 rep2		Seg. 9 rep3		Seg. 14 rep1		Seg. 14 rep2		Seg. 14 rep3
Feature	number of reads	% of total mapped reads	number of reads	% of total mapped reads	number of reads	% of total mapped reads	number of reads	% of total mapped reads	number of reads	% of total mapped reads	number of reads	% of total mapped reads	number of reads	% of total mapped reads	number of reads	% of total mapped reads	number of reads	% of total mapped reads	number of reads	% of total mapped reads	number of reads	% of total mapped reads	number of reads	% of total mapped reads
Total reads after trimming and filtering	36136812	103.952	39642457	109.078	29385335	109.601	33448359	102.782	40719029	105.991	39284925	107.737	31515657	102.782	39174691	105.343	37305274	105.779	30632009	103.158	36858075	105.213	38237947	106.624
Plastid tRNA and rRNA sequences	605558	1.74196	491231	1.35164	260767	0.972608	4765953	14.6452	5171287	13.4607	4618756	12.6667	7208455	23.5089	8453553	22.7321	9153356	25.9543	7770998	26.1699	11428032	32.6219	11109040	30.9769
Plastid genome (-tRNAs, - rRNAs)	105554	0.303639	275517	0.758095	156620	0.584161	1486418	4.56757	4712006	12.2652	4534851	12.4366	2815170	9.18111	6360611	17.104	7026407	19.9233	1667720	5.61628	5450947	15.56	7366956	20.5424
Mitochondrial tRNA and rRNA sequences	163863	0.471372	388030	1.06768	275269	1.0267	128211	0.393976	438303	1.14089	318346	0.873047	109555	0.357292	217619	0.58519	256350	0.726878	137686	0.463677	195285	0.557451	250035	0.697209
Mitochondrial genome (-tRNAs, - rRNAs)	26969	0.0775797	41237	0.113465	26162	0.097579	132029	0.405708	47207	0.122879	67573	0.185315	146355	0.477307	111695	0.300354	33980	0.09635	150582	0.507106	308981	0.882002	45692	0.12741
Nuclear tRNA and rRNA sequences	25631685	73.7327	14141213	38.91	10192747	38.0169	21023757	64.6033	15022297	39.1026	11156199	30.5953	16169639	52.734	11637480	31.2938	8443275	23.9408	16193077	54.5324	9069006	25.8879	7754993	21.6244
Nuclear genome (-tRNAs, - rRNAs)	8229335	23.6727	21006128	57.7991	15899544	59.3021	5006495	15.3843	13026518	33.9077	15768066	43.2431	4213453	13.7413	10406824	27.9845	10353894	29.3584	3774339	12.7106	8579524	24.4907	9335568	26.0317
Total mapped reads	34762964	100	36343356	100	26811109	100	32542863	100	38417618	100	36463791	100	30662627	100	37187782	100	35267262	100	29694402	100	35031775	100	35862284	100
Total unmapped reads	1373848	3.95205	3299101	9.07759	2574226	9.60134	905496	2.78247	2301411	5.99051	2821134	7.73681	853030	2.78199	1986909	5.34291	2038012	5.77876	937607	3.15752	1826300	5.21327	2375663	6.62441
Total non-tRNA/rRNA mapped reads	8361858	24.0539	21322882	58.6706	16082326	59.9838	6624942	20.3576	17785731	46.2958	20370490	55.865	7174978	23.3997	16879130	45.3889	17414281	49.378	5592641	18.834	14339452	40.9327	16748216	46.7015
Total tRNA and rRNA mapped reads	26401106	75.9461	15020474	41.3294	10728783	40.0162	25917921	79.6424	20631887	53.7042	16093301	44.135	23487649	76.6003	20308652	54.6111	17852981	50.622	24101761	81.166	20692323	59.0673	19114068	53.2985
Plastid coding sequences (CDS)	83893	0.241329	264023	0.726468	144534	0.539083	1416718	4.35339	4687496	12.2014	4482465	12.2929	2688747	8.76881	6324252	17.0063	7003276	19.8577	1623491	5.46733	5386245	15.3753	7342032	20.4729
Mitochondrial coding sequences (CDS)	4644	0.013359	15161	0.041716	7850	0.0292789	6486	0.0199306	19760	0.0514347	12024	0.0329752	5344	0.0174284	9254	0.0248845	8901	0.0252387	4203	0.0141542	6976	0.0199134	8338	0.0232501
Nuclear coding sequences (CDS)	7290427	20.9718	18782667	51.6812	14013182	52.2663	4492954	13.8063	11815896	30.7565	13896091	38.1093	3702266	12.0742	8645407	23.248	8705919	24.6856	3038172	10.2315	6773349	19.3349	7357895	20.5171
Total coding-sequence mapped reads	7378964	21.2265	19061851	52.4493	14165566	52.8347	5916158	18.1796	16523152	43.0093	18390580	50.4352	6396357	20.8604	14978913	40.2791	15718096	44.5685	4665866	15.7129	12166570	34.7301	14708265	41.0132
II. Ribo-seq: Combined replicate statistics
	Ribo-seq (average)
	Seg. 1		Seg. 4		Seg. 9		Seg. 14
Feature	number of reads	% of total mapped reads	number of reads	% of total mapped reads	number of reads	% of total mapped reads	number of reads	% of total mapped reads
Total reads	35054868	107.544	3.78174e+07	105.503	3.59985e+07	104.635	35242677	104.998
Chloroplast tRNA and rRNA sequences	452519	1.3554	4.852e+06	13.5909	8271788	24.0651	10102690	29.9229
Chloroplast genome (-tRNAs, - rRNAs)	179230	0.548632	3.57776e+06	9.75646	5.40073e+06	15.4028	4828541	13.9062
Mitochondrial tRNA and rRNA sequences	275721	0.855249	294953	0.802638	194508	0.556453	194335	0.572779
Mitochondrial genome (-tRNAs, - rRNAs)	31456	0.0962079	82269.7	0.237967	97343.3	0.291337	168418	0.505506
Nuclear tRNA and rRNA sequences	16655215	50.2199	1.57341e+07	44.7671	1.20835e+07	35.9896	11005692	34.0149
Nuclear genome (-tRNAs, - rRNAs)	1.5045e+07	46.9246	1.1267e+07	30.845	8.32472e+06	23.6947	7.22981e+06	21.0777
Total mapped reads	32639143	100	3.58081e+07	100	34372557	100	33529487	100
Total unmapped reads	2415725	7.54366	2009347	5.50326	1.62598e+06	4.63455	1713190	4.9984
Total non-tRNA/rRNA mapped reads	1.52557e+07	47.5695	1.49271e+07	40.8394	1.38228e+07	39.3889	1.22268e+07	35.4894
Total tRNA and rRNA mapped reads	1.73835e+07	52.4305	2.0881e+07	59.1606	2.05498e+07	60.6111	2.13027e+07	64.5106
Plastid coding sequences (CDS)	164150	0.502293	3528893	9.61591	5.33876e+06	15.2109	4.78392e+06	13.7718
Mitochondrial coding sequences (CDS)	9218.33	0.028118	12756.7	0.0347802	7833	0.0225172	6505.67	0.0191059
Nuclear coding sequences (CDS)	13362092	41.6398	1.00683e+07	27.5573	7017864	20.0026	5.72314e+06	16.6945
Total coding-sequence mapped reads	1.35355e+07	42.1702	1.361e+07	37.208	1.23645e+07	35.236	10513567	30.4854
III. Ribo-seq: Compartment statistics
	% Ribosome footprint (average)
Feature	Seg. 1	Seg. 4	Seg. 9	Seg. 14
Plastid coding sequences (CDS)	1.18078	25.5632	42.9374	42.9946
Mitochondrial coding sequences (CDS)	0.0659625	0.098201	0.0673189	0.0680355
Nuclear coding sequences (CDS)	98.7533	74.3386	56.9953	56.9374
Total ribosome footprints	100	100	100	100
IV. RNA-seq: Individual replicate statistics
	RNA-seq
	Seg. 1 rep1		Seg. 1 rep2		Seg. 1 rep3		Seg. 4 rep1		Seg. 4 rep2		Seg. 4 rep3		Seg. 9 rep1		Seg. 9 rep2		Seg. 9 rep3		Seg. 14 rep1		Seg. 14 rep2		Seg. 14 rep3
Feature	number of reads	% from mapped reads	number of reads	% from mapped reads	number of reads	% from mapped reads	number of reads	% from mapped reads	number of reads	% from mapped reads	number of reads	% from mapped reads	number of reads	% from mapped reads	number of reads	% from mapped reads	number of reads	% from mapped reads	number of reads	% from mapped reads	number of reads	% from mapped reads	number of reads	% from mapped reads
Total reads after trimming and filtering	9253660	103.938	9714677	104.403	9880670	102.764	11375705	106.43	9487028	103.093	9160294	103.081	10240307	102.95	8912082	103.426	9912956	103.14	10355762	103.371	10060582	103.524	9255790	103.161
Plastid tRNA and rRNA sequences	20668	0.232146	21253	0.228405	447628	4.65556	41978	0.392741	37950	0.412394	36453	0.410207	31183	0.313495	129496	1.50282	43304	0.450561	22268	0.22228	24400	0.251078	21532	0.239987
Plastid genome (-tRNAs, - rRNAs)	877143	9.8522	961181	10.3298	415070	4.31694	6083290	56.9145	5119807	55.6358	4780834	53.7989	6866544	69.0321	5791391	67.2099	6375895	66.3386	6630331	66.1841	6293104	64.7566	5618519	62.6217
Mitochondrial tRNA and rRNA sequences	19930	0.223857	39742	0.427105	16496	0.171567	17487	0.163606	15730	0.170935	8222	0.0925224	12504	0.125708	12186	0.14142	10619	0.110486	21784	0.217448	15251	0.156934	13876	0.154656
Mitochondrial genome (-tRNAs, - rRNAs)	796864	8.95049	924599	9.93662	414078	4.30662	472412	4.41983	431264	4.68645	387202	4.3572	292150	2.9371	245530	2.84941	313270	3.25945	299745	2.99206	300857	3.09584	271308	3.02389
Nuclear tRNA and rRNA sequences	83642	0.939479	541723	5.82187	621643	6.4654	18470	0.172803	22830	0.248089	26554	0.298813	20677	0.207874	78801	0.914497	30469	0.317018	12693	0.126702	15519	0.159692	10862	0.121063
Nuclear genome (-tRNAs, - rRNAs)	7104774	79.8018	6816469	73.2562	7700007	80.0839	4054829	37.9365	3574774	38.8463	3647227	41.0424	2723829	27.3837	2359466	27.3819	2837577	29.5239	3031184	30.2574	3068963	31.5799	3036069	33.8388
Total mapped reads	8903021	100	9304967	100	9614922	100	10688466	100	9202355	100	8886492	100	9946887	100	8616870	100	9611134	100	10018005	100	9718094	100	8972166	100
Total unmapped reads	350639	3.93843	409710	4.40313	265748	2.76391	687239	6.42973	284673	3.09348	273802	3.0811	293420	2.94987	295212	3.42598	301822	3.14034	337757	3.3715	342488	3.52423	283624	3.16115
Total non-tRNA/rRNA mapped reads	8778781	98.6045	8702249	93.5226	8529155	88.7075	10610531	99.2708	9125845	99.1686	8815263	99.1985	9882523	99.3529	8396387	97.4413	9526742	99.1219	9961260	99.4336	9662924	99.4323	8925896	99.4843
Total tRNA and rRNA mapped reads	124240	1.39548	602718	6.47738	1085767	11.2925	77935	0.72915	76510	0.831418	71229	0.801542	64364	0.647077	220483	2.55874	84392	0.878065	56745	0.56643	55170	0.567704	46270	0.515706
Reads after PCR-bias removal that were mapped to plastid genome (-tRNAs, - rRNAs)	384253	4.31598	390669	4.1985	263891	2.7446	1448997	13.5566	1393032	15.1378	1365088	15.3614	1358938	13.6619	1420567	16.4859	1332657	13.8658	1163350	11.6126	1053323	10.8388	999301	11.1378
Reads after PCR-bias removal that were mapped to mitochondrial genome (-tRNAs, - rRNAs)	382273	4.29374	424912	4.56651	262350	2.72857	219785	2.05628	233811	2.54077	219475	2.46976	150256	1.51058	151710	1.76062	167186	1.7395	162587	1.62295	159207	1.63825	150646	1.67904
Reads after PCR-bias removal that were mapped to nuclear genome (-tRNAs, - rRNAs)	5256317	59.0397	4471659	48.0567	7341329	76.3535	2934887	27.4584	2757966	29.9702	2741447	30.8496	1941885	19.5225	1813671	21.0479	2080385	21.6456	2263695	22.5963	2145774	22.0802	2212847	24.6635
Total reads after PCR-bias removal that were mapped to genome (-tRNAs, - rRNAs)	6022843	67.6494	5287240	56.8217	7867570	81.8267	4603669	43.0714	4384809	47.6488	4326010	48.6807	3451079	34.6951	3385948	39.2944	3580228	37.2508	3589632	35.8318	3358304	34.5572	3362794	37.4803
Reads after PCR-bias removal that were mapped to plastid coding sequences (CDS)	176762	1.98542	178458	1.91788	124987	1.29993	839481	7.85408	828853	9.00697	827185	9.30834	892824	8.97591	953734	11.0682	894410	9.30598	801392	7.99952	735885	7.57232	704973	7.85733
Reads after PCR-bias removal that were mapped to mitochondrial coding sequences (CDS)	100227	1.12576	108690	1.16809	67388	0.700869	68867	0.644311	70750	0.768825	64226	0.722737	48771	0.490314	46551	0.540231	52879	0.550185	50842	0.507506	48204	0.496023	47202	0.526094
Reads after PCR-bias removal that were mapped to nuclear coding sequences (CDS)	3346893	37.5928	3025782	32.5179	1377525	14.3269	1934099	18.0952	1793419	19.4887	1764181	19.8524	1282769	12.8962	1134070	13.161	1214749	12.639	1413138	14.106	1287327	13.2467	1324345	14.7606
Total reads after PCR-bias removal that were mapped to coding sequences (CDS)	3623882	40.704	3312930	35.6039	1569900	16.3277	2842447	26.5936	2693022	29.2645	2655592	29.8835	2224364	22.3624	2134355	24.7695	2162038	22.4951	2265372	22.613	2071416	21.315	2076520	23.144
V. RNA-seq: Combined replicate statistics
	RNA-seq (average)
	Seg. 1		Seg. 4		Seg. 9		Seg. 14
Feature	number of reads	% from mapped reads	number of reads	% from mapped reads	number of reads	% from mapped reads	number of reads	% from mapped reads
Total reads after trimming and filtering	9.61634e+06	103.702	1.00077e+07	104.201	9.68845e+06	103.172	9.89071e+06	103.352
Plastid tRNA and rRNA sequences	163183	1.70537	38793.7	0.405114	67994.3	0.755625	22733.3	0.237781
Plastid genome (-tRNAs, - rRNAs)	751131	8.1663	5327977	55.4498	6344610	67.5269	6.18065e+06	64.5208
Mitochondrial tRNA and rRNA sequences	25389.3	0.274176	13813	0.142354	11769.7	0.125871	16970.3	0.176346
Mitochondrial genome (-tRNAs, - rRNAs)	711847	7.73124	430293	4.48783	283650	3.01532	290637	3.03726
Nuclear tRNA and rRNA sequences	415669	4.40892	22618	0.239902	43315.7	0.479796	13024.7	0.135819
Nuclear genome (-tRNAs, - rRNAs)	7.20708e+06	77.714	3.75894e+06	39.2751	2.64029e+06	28.0965	3.04541e+06	31.892
Total mapped reads	9.2743e+06	100	9.59244e+06	100	9.39163e+06	100	9.56942e+06	100
Total unmapped reads	342032	3.70182	415238	4.20144	296818	3.17206	321290	3.35229
Total non-tRNA/rRNA mapped reads	8.67006e+06	93.6115	9517213	99.2126	9.26855e+06	98.6387	9.51669e+06	99.4501
Total tRNA and rRNA mapped reads	604242	6.38846	75224.7	0.78737	123080	1.36129	52728.3	0.549947
Reads after PCR-bias removal that were mapped to plastid genome (-tRNAs, - rRNAs)	346271	3.75303	1.40237e+06	14.6853	1.37072e+06	14.6712	1.07199e+06	11.1964
Reads after PCR-bias removal that were mapped to mitochondrial genome (-tRNAs, - rRNAs)	356512	3.86294	224357	2.35561	156384	1.67023	157480	1.64675
Reads after PCR-bias removal that were mapped to nuclear genome (-tRNAs, - rRNAs)	5.68977e+06	61.15	2.81143e+06	29.4261	1.94531e+06	20.7387	2.20744e+06	23.1133
Total reads after PCR-bias removal that were mapped to genome (-tRNAs, - rRNAs)	6392551	68.7659	4.43816e+06	46.467	3.47242e+06	37.0801	3436910	35.9564
Reads after PCR-bias removal that were mapped to plastid coding sequences (CDS)	160069	1.73441	831840	8.72313	913656	9.78337	747417	7.80972
Reads after PCR-bias removal that were mapped to mitochondrial coding sequences (CDS)	92101.7	0.99824	67947.7	0.711958	49400.3	0.52691	48749.3	0.509874
Reads after PCR-bias removal that were mapped to nuclear coding sequences (CDS)	2583400	28.1459	1.83057e+06	19.1454	1.21053e+06	12.8987	1.3416e+06	14.0378
Total reads after PCR-bias removal that were mapped to coding sequences (CDS)	2.83557e+06	30.8785	2.73035e+06	28.5805	2.17359e+06	23.209	2.13777e+06	22.3574
VI. RNA-seq: Compartment statistics
	% coding-sequence reads (average)
Feature	Seg. 1	Seg. 4	Seg. 9	Seg. 14
Reads after PCR-bias removal that were mapped to plastid coding sequences (CDS)	6.07529	30.4868	42.064	34.9504
Reads after PCR-bias removal that were mapped to mitochondrial coding sequences (CDS)	3.44634	2.4895	2.27314	2.28152
Reads after PCR-bias removal that were mapped to nuclear coding sequences (CDS)	90.4784	67.0237	55.6628	62.7681
Total reads after PCR-bias removal that were mapped to coding sequences (CDS)	100	100	100	100
