# Supplementary material for: Dynamics of Chloroplast Translation during Chloroplast Differentiation in Maize
Source: PLoS Genet. 2016 Jul 14;12(7):e1006106. doi: 10.1371/journal.pgen.1006106 (PMC4945096; doi:10.1371/journal.pgen.1006106)
Supplement: S3 Table — (XLSX) [file pgen.1006106.s011.xlsx]

## Sheet: S3-1
S3 Table
RNA-seq data at splice junctions of plastid genes
I. Number of reads mapped to the splice junctions determined from method 1
RNA-seq reads were aligned to the chloroplast genome using splice-alignment software TopHat 2.0.11. The spliced reads are exon-exon spanning reads. Total reads are the sum of exon-exon and exon-intron spanning reads. Introns whose splicing efficiencies were used to calculate mRNA levels for display in other figures are marked in bold.
Gene	Splice junction	Genome coordinates	Number of RNA-seq reads mapped to each splice junction																								Percentage of spliced RNA-seq reads												Average percentage of spliced RNA-seq reads at each junction				Average percentage of spliced RNA-seq reads1				Gene
			Segment 1						Segment 4						Segment 9						Segment 14						Segment 1			Segment 4			Segment 9			Segment 14			Seg. 1	Seg. 4	Seg. 9	Seg. 14	Seg. 1	Seg. 4	Seg. 9	Seg. 14
			Rep. 1		Rep. 2		Rep. 3		Rep. 1		Rep. 2		Rep. 3		Rep. 1		Rep. 2		Rep. 3		Rep. 1		Rep. 2		Rep. 3		Rep. 1	Rep. 2	Rep. 3	Rep. 1	Rep. 2	Rep. 3	Rep. 1	Rep. 2	Rep. 3	Rep. 1	Rep. 2	Rep. 3
			Spliced	Total	Spliced	Total	Spliced	Total	Spliced	Total	Spliced	Total	Spliced	Total	Spliced	Total	Spliced	Total	Spliced	Total	Spliced	Total	Spliced	Total	Spliced	Total
atpF	Exon1-Intron1	35241-35242	135	166	150	190	89	128	1073	1497	1012	1343	989	1329	1533	1876	1453	1800	1421	1659	905	1171	789	955	724	913	81.3253	78.9474	69.5312	71.6767	75.3537	74.4169	81.7164	80.7222	85.654	77.2844	82.6178	79.299	76.6013	73.8157	82.6975	79.7337	62.1939	68.1771	76.949	69.6419	atpF
atpF	Intron1-Exon2	36072-36073	135	258	150	315	89	205	1074	1714	1012	1594	989	1609	1533	2218	1453	2064	1421	1918	906	1513	789	1331	724	1217	52.3256	47.619	43.4146	62.6604	63.4881	61.4667	69.1163	70.3973	74.0876	59.881	59.2787	59.4906	47.7864	62.5384	71.2004	59.5501					atpF
petB	Exon1-Intron1	73146-73147	48	498	45	487	58	497	687	2298	613	2134	552	2138	830	2309	752	2341	809	2383	609	1860	474	1463	458	1560	9.63855	9.24025	11.67	29.8956	28.7254	25.8185	35.9463	32.123	33.9488	32.7419	32.3992	29.359	10.1829	28.1465	34.006	31.5	n.a.	n.a.	n.a.	n.a.	petB
petB	Intron1-Exon2	73901-73902	49	61	45	63	58	78	688	762	616	697	551	645	830	890	752	848	810	887	610	670	474	523	459	499	80.3279	71.4286	74.359	90.2887	88.3788	85.4264	93.2584	88.6792	91.3191	91.0448	90.631	91.984	75.3718	88.0313	91.0856	91.2199					petB
petD	Exon1-Intron1	74733-74734	287	367	302	391	177	244	1837	2347	1705	2281	1773	2382	2453	3085	2441	3185	2519	3206	2206	2949	2545	3341	2281	2979	78.2016	77.2379	72.541	78.2701	74.7479	74.4332	79.5138	76.6405	78.5714	74.805	76.1748	76.5693	75.9935	75.8171	78.2419	75.8497	72.1268	72.3939	75.5944	72.6041	petD
petD	Intron1-Exon2	75477-75478	287	396	302	440	177	278	1837	2623	1705	2510	1772	2570	2455	3316	2442	3428	2519	3424	2207	3229	2546	3597	2280	3307	72.4747	68.6364	63.6691	70.0343	67.9283	68.9494	74.035	71.2369	73.5689	68.3493	70.7812	68.9447	68.2601	68.9707	72.9469	69.3584					petD
ndhA	Exon2-Intron1	114881-114882	8	51	8	45	1	31	95	324	101	254	98	254	161	280	146	286	122	244	96	175	99	155	66	142	15.6863	17.7778	3.22581	29.321	39.7638	38.5827	57.5	51.049	50	54.8571	63.871	46.4789	12.23	35.8891	52.8497	55.069	14.375	37.323	54.4906	47.0566	ndhA
ndhA	Intron1-Exon1	115904-115905	8	39	9	35	1	30	96	228	101	233	98	318	161	244	146	300	122	227	96	218	99	229	66	221	20.5128	25.7143	3.33333	42.1053	43.3476	30.8176	65.9836	48.6667	53.7445	44.0367	43.2314	29.8643	16.5201	38.7568	56.1316	39.0441					ndhA
ndhB	Exon2-Intron1	89991-89992, 132745-132746	84	93	85	110	68	95	510	612	554	709	562	716	615	680	656	764	667	761	588	612	550	585	510	530	90.3226	77.2727	71.5789	83.3333	78.1382	78.4916	90.4412	85.8639	87.6478	96.0784	94.0171	96.2264	79.7248	79.9877	87.9843	95.4406	n.a.	n.a.	n.a.	n.a.	ndhB
ndhB	Intron1-Exon1	90695-90696, 132041-132042	35	57	30	48	20	75	440	487	481	516	488	526	563	588	591	618	610	644	539	562	491	526	453	485	61.4035	62.5	26.6667	90.3491	93.2171	92.7757	95.7483	95.6311	94.7205	95.9075	93.346	93.4021	50.1901	92.1139	95.3666	94.2185					ndhB
rps16	Exon2-Intron1	4708-4709	157	336	177	355	69	164	361	904	241	673	239	584	325	752	236	529	248	586	325	600	273	486	251	469	46.7262	49.8592	42.0732	39.9336	35.8098	40.9247	43.2181	44.6125	42.3208	54.1667	56.1728	53.5181	46.2195	38.8894	43.3838	54.6192	41.6296	35.7383	40.4134	49.8234	rps16
rps16	Intron1-Exon1	5564-5565	157	416	177	442	69	207	361	1056	241	758	239	752	324	883	236	621	248	659	325	724	273	606	251	556	37.7404	40.0452	33.3333	34.1856	31.7942	31.7819	36.6931	38.0032	37.6328	44.8895	45.0495	45.1439	37.0397	32.5872	37.443	45.0276					rps16
rpl2	Exon2-Intron1	83361-83362, 139375-139376	180	292	179	290	76	158	527	717	563	821	596	862	284	390	356	522	282	396	81	231	100	222	68	197	61.6438	61.7241	48.1013	73.5007	68.5749	69.1415	72.8205	68.1992	71.2121	35.0649	45.045	34.5178	57.1564	70.4057	70.744	38.2092	68.1204	82.3458	81.9481	53.364	rpl2
rpl2	Intron1-Exon1	84024-84025, 138712-138713	178	203	178	210	76	117	524	557	562	601	592	622	282	300	355	382	278	301	81	125	100	133	67	104	87.6847	84.7619	64.9573	94.0754	93.5108	95.1768	94	92.9319	92.3588	64.8	75.188	64.4231	79.1346	94.2544	93.0969	68.137					rpl2
rpl16	Exon2-Intron1	79920-79921	13	41	26	64	5	29	67	340	61	318	110	313	31	198	53	246	21	107	9	82	15	58	9	47	31.7073	40.625	17.2414	19.7059	19.1824	35.1438	15.6566	21.5447	19.6262	10.9756	25.8621	19.1489	29.8579	24.6773	18.9425	18.6622	n.a.	n.a.	n.a.	n.a.	rpl16
rpl16	Intron1-Exon1	80962-80963	13	24	26	42	5	19	67	109	61	100	110	146	31	54	53	74	21	41	9	25	15	30	9	12	54.1667	61.9048	26.3158	61.4679	61	75.3425	57.4074	71.6216	51.2195	36	50	75	47.4624	65.9368	60.0828	53.6667					rpl16
ycf3	Exon3-Intron2	44371-44372	362	1092	302	993	163	740	943	2088	855	1923	758	1847	974	2052	823	1891	946	1904	562	1652	468	1469	480	1419	33.1502	30.4129	22.027	45.1628	44.4618	41.0395	47.4659	43.5219	49.6849	34.0194	31.8584	33.8266	28.53	43.5547	46.8909	33.2348	n.a.	n.a.	n.a.	n.a.	ycf3
ycf3	Intron2-Exon2	45102-45103	362	730	302	667	163	423	943	1866	855	1712	758	1621	974	1899	823	1611	946	1634	562	1349	468	1153	480	1110	49.589	45.2774	38.5343	50.5359	49.9416	46.7613	51.2902	51.0863	57.8947	41.6605	40.5898	43.2432	44.4669	49.0796	53.4237	41.8312					ycf3
ycf3	Exon2-Intron1	45332-45333	109	186	112	191	48	104	304	504	264	451	304	523	343	491	317	495	273	426	166	314	208	315	168	253	58.6022	58.6387	46.1538	60.3175	58.5366	58.1262	69.8574	64.0404	64.0845	52.8662	66.0317	66.4032	54.4649	58.9934	65.9941	61.7671					ycf3
ycf3	Intron1-Exon1	46068-46069	109	132	112	144	48	66	304	344	264	311	304	386	343	365	317	365	273	305	166	192	208	250	168	202	82.5758	77.7778	72.7273	88.3721	84.8875	78.7565	93.9726	86.8493	89.5082	86.4583	83.2	83.1683	77.6936	84.0053	90.11	84.2756					ycf3
rps12	Exon3-Intron2	92329-92330, 130407-130408	106	215	94	178	48	165	628	1165	647	1170	609	1057	431	768	519	933	373	767	270	651	207	549	189	484	49.3023	52.809	29.0909	53.9056	55.2991	57.6159	56.1198	55.627	48.631	41.4747	37.7049	39.0496	43.7341	55.6069	53.4593	39.4097	n.a.	n.a.	n.a.	n.a.	rps12
rps12	Intron2-Exon2	92869-92870, 129867-129868	105	118	95	101	52	93	623	674	638	690	602	665	424	455	503	544	367	407	264	280	203	235	182	220	88.9831	94.0594	55.914	92.4332	92.4638	90.5263	93.1868	92.4632	90.172	94.2857	86.383	82.7273	79.6521	91.8078	91.9407	87.7987					rps12
1The values are not reported in some cases because there are large variations of percentages of spliced reads between splice junctions, or the genes contain more than 1 intron.

## Sheet: S3-2
S3 Table
RNA-seq data at splice junctions of plastid genes
II. Number of reads mapped to the splice junctions determined from method 2
RNA-seq reads were aligned to a reference set of sequences of the splice junctions of chloroplast intron-containing genes. Each sequence spans the splice juction with 100 nucleotide flanking on each side. The reference sequence set contains unspliced sequences spanning 5' splice junctions, unspliced sequences spanning 3' splice junctions, and spliced (exon-exon) sequences. The alignment was perfo…
			RNA-seq sample
	gene	Splice junction	Seg. 1 Rep 1	Seg. 1 Rep 2	Seg. 1 Rep 3	Seg. 4 Rep 1	Seg. 4 Rep 2	Seg. 4 Rep 3	Seg. 9 Rep 1	Seg. 9 Rep 2	Seg. 9 Rep 3	Seg. 14 Rep 1	Seg. 14 Rep 2	Seg. 14 Rep 3
Number of spliced reads	rps16	Exon1-Exon2	161	176	71	367	240	242	324	240	255	328	272	251
	atpF	Exon1-Exon2	136	152	93	1077	1022	992	1560	1468	1427	912	798	726
	ycf3	Exon1-Exon2	100	102	38	279	246	270	322	294	263	158	178	155
		Exon2-Exon3	356	296	156	908	816	732	934	791	904	539	442	457
	rps12	Exon1-Exon2	38	49	18	146	130	225	141	276	137	120	155	112
		Exon2-Exon3	105	99	51	647	663	631	447	530	385	271	211	188
	petB	Exon1-Exon2	50	45	57	713	633	572	853	774	854	634	486	472
	petD	Exon1-Exon2	289	306	180	1872	1740	1810	2496	2496	2583	2255	2586	2339
	rpl16	Exon1-Exon2	12	29	5	66	65	105	28	54	22	9	16	10
	ndhB	Exon1-Exon2	35	21	12	433	461	476	564	585	602	533	484	448
	ndhA	Exon1-Exon2	5	7	0	95	97	100	163	144	122	94	106	67
	rpl2	Exon1-Exon2	188	184	75	539	573	605	293	362	288	81	98	69
Number of unspliced reads	rps16	Exon1-Intron1	242	251	126	635	459	465	510	367	379	373	317	278
		Intron1-Exon2	143	139	63	458	353	266	378	236	286	235	170	181
	atpF	Exon1-Intron1	28	37	34	432	331	351	344	347	231	263	158	184
		Intron1-Exon2	115	163	111	624	571	629	688	625	516	601	550	502
	ycf3	Exon1-Intron1	41	50	30	90	84	156	55	92	52	49	77	50
		Intron1-Exon2	80	69	57	205	188	213	154	178	158	148	113	92
		Exon2-Intron2	395	391	274	967	894	907	971	828	714	820	728	671
		Intron2-Exon3	745	687	573	1146	1061	1078	1079	1066	960	1077	1003	943
	rps12	Exon1-Intron1	17	14	12	9	24	15	9	10	13	14	12	8
		Intron1-Exon2	32	61	46	268	244	324	179	266	158	111	114	102
		Exon2-Intron2	6	3	27	31	32	34	23	26	29	13	28	21
		Intron2-Exon3	111	87	93	524	520	457	347	427	395	384	352	311
	petB	Exon1-Intron1	449	501	447	1533	1453	1523	1474	1567	1570	1277	1036	1112
		Intron1-Exon2	7	10	18	64	57	76	62	90	76	53	42	42
	petD	Exon1-Intron1	74	83	61	496	566	602	619	724	661	728	778	687
		Intron1-Exon2	112	146	107	828	838	854	912	1050	959	1087	1122	1103
	rpl16	Exon1-Intron1	11	42	6	28	27	29	11	23	18	13	25	10
		Intron1-Exon2	26	37	22	277	251	201	169	195	85	69	49	37
	rpl2	Exon1-Intron1	41	109	30	52	59	48	26	45	38	73	71	37
		Intron1-Exon2	97	142	57	189	263	276	98	174	122	95	102	50
	ndhB	Exon1-Intron1	17	16	34	34	27	35	19	30	29	18	33	34
		Intron1-Exon2	40	60	45	159	210	194	125	159	161	105	97	85
	ndhA	Exon1-Intron1	28	26	27	106	116	207	76	150	102	125	131	158
		Intron1-Exon2	32	19	23	173	98	124	109	111	105	67	42	56
Percentage of spliced read (number of spliced reads/(number of spliced reads+ number of unspliced reads).	rps16	Exon1-Intron1	39.9504	41.2178	36.0406	36.6267	34.3348	34.2291	38.8489	39.5387	40.2208	46.7903	46.18	47.448
		Intron1-Exon2	53.1148	56.6978	54.0146	45.6057	41.1667	48.1481	47.5	50.6276	47.4265	58.8441	62.1381	58.3908
	atpF	Exon1-Intron1	82.9268	80.4233	73.2283	71.3718	75.5358	73.8645	81.9328	80.837	86.0676	77.4851	83.4728	79.6926
		Intron1-Exon2	55.5985	50.1529	47.1429	64.4039	65.5817	62.9346	70.4974	71.4872	74.6562	62.082	60.8541	60.9339
	ycf3	Exon1-Intron1	69.9301	67.1053	55.8824	75	74.5455	63.3803	85.4111	76.1658	83.2278	76.3285	69.8039	75.6098
		Intron1-Exon2	60.199	61.8785	42.4242	60.8031	59.8291	58.8803	70.4981	64.4	65.8747	55.4217	64.5768	65.6716
		Exon2-Intron2	47.9578	43.4532	37.4429	49.3194	48.5616	45.221	49.8968	49.4232	56.6004	40.407	38.5198	41.3974
		Intron2-Exon3	32.2172	29.899	21.3406	43.9497	43.2432	40.0438	46.0325	42.3674	48.2391	32.9664	30.2533	32.3884
	rps12	Exon1-Intron1	69.0909	77.7778	61.2903	94.3396	84.1772	93.9271	94.0789	96.5278	90.4459	89.8551	91.9075	92.8571
		Intron1-Exon2	54.2857	43.75	27.2727	34.192	32.7456	40.1786	42.9878	49.7297	46.1279	50	56.3636	52.3364
		Exon2-Intron2	93.8053	97.0588	65.3846	95.4277	95.4351	94.8949	95.1168	95.1526	93.0622	95.4545	88.2845	90.0943
		Intron2-Exon3	48.1651	53.2258	35.8621	55.1783	55.7611	57.9431	56.2972	55.2659	49.1699	41.1854	37.4778	37.6
	petB	Exon1-Intron1	9.98004	8.24176	11.3095	31.7312	30.2726	27.3031	36.7382	33.0628	35.1875	33.1243	31.8898	29.798
		Intron1-Exon2	87.7193	80.3571	76	91.7738	91.7986	88.3077	93.224	89.6907	91.8542	92.3188	92.0755	91.954
	petD	Exon1-Intron1	78.1081	77.4684	74.1803	77.9675	74.2638	73.8989	79.2327	76.5644	78.5367	74.1289	75.9286	76.1796
		Intron1-Exon2	72.2772	67.8414	62.7178	69.3674	67.6073	67.9429	73.218	70.4724	72.9249	67.5037	69.7035	67.9547
	rpl16	Exon1-Intron1	54.1667	40	45.4545	67	67.0103	73.7931	71.7949	69.5122	54.7619	39.1304	41.8605	45.4545
		Intron1-Exon2	27.2727	40.2778	20.6897	18.3333	19.4611	32.6087	13.4615	21.0117	19.8198	10.5882	24.2424	20
	rpl2	Exon1-Intron1	82.1739	62.9252	71.4286	91.2014	90.7087	92.6606	91.8495	88.9976	88.1459	53.2051	57.9882	65.0943
		Intron1-Exon2	65.2778	55.9271	56.391	73.8356	67.9715	68.5164	74.8092	67.1614	70.073	45.7627	48.5149	55.6452
	ndhB	Exon1-Intron1	66.0377	55	23.0769	92.1277	93.6992	91.8919	96.8174	94.6602	95.4041	96.7332	93.4489	93.0185
		Intron1-Exon2	36.0825	19.8113	18.9189	70.2492	64.0434	66.8966	79.3249	73.8423	76.9231	82.0827	79.4745	81.6029
	ndhA	Exon1-Intron1	15.1515	25.7143	3.57143	47.7833	46.2963	32.5733	68.2008	48.9865	54.4643	43.4389	44.7257	30.0885
		Intron1-Exon2	13.5135	26.9231	0	35.4478	49.7436	44.6429	59.9265	56.4706	53.7445	58.3851	70.6667	54.4715

## Sheet: S3-3
S3 Table
RNA-seq data at splice junctions of plastid genes
III. Number of reads mapped to the splice junctions determined from method 3
RNA-seq reads were aligned to the chloroplast genome using splice-alignment software TopHat 2.0.11. The number of reads mapped to intron and exon was determined. Percentage of spliced reads was calcuated from (number of reads in exon - number of reads in intron)x100/number of reads in exon. We did not use the splicing efficiencies calculated in this way to estimate mRNA abundance because in some …
Gene	Genome coordinates					Length (bp)					Number of reads located in each region
	Exon 1	Exon 2	Exon 3	Intron 1	Intron 2	Exon 1	Exon 2	Exon 3	Intron 1	Intron 2	Exon 1												Exon 2												Exon 3												Intron 1
											Seg. 1 Rep 1	Seg. 1 Rep 2	Seg. 1 Rep 3	Seg. 4 Rep 1	Seg. 4 Rep 2	Seg. 4 Rep 3	Seg. 9 Rep 1	Seg. 9 Rep 2	Seg. 9 Rep 3	Seg. 14 Rep 1	Seg. 14 Rep 2	Seg. 14 Rep 3	Seg. 1 Rep 1	Seg. 1 Rep 2	Seg. 1 Rep 3	Seg. 4 Rep 1	Seg. 4 Rep 2	Seg. 4 Rep 3	Seg. 9 Rep 1	Seg. 9 Rep 2	Seg. 9 Rep 3	Seg. 14 Rep 1	Seg. 14 Rep 2	Seg. 14 Rep 3	Seg. 1 Rep 1	Seg. 1 Rep 2	Seg. 1 Rep 3	Seg. 4 Rep 1	Seg. 4 Rep 2	Seg. 4 Rep 3	Seg. 9 Rep 1	Seg. 9 Rep 2	Seg. 9 Rep 3	Seg. 14 Rep 1	Seg. 14 Rep 2	Seg. 14 Rep 3	Seg. 1 Rep 1	Seg. 1 Rep 2	Seg. 1 Rep 3
rps16	5565-5604	4491-4708	-	4709-5564	-	40	218	-	856	-	552	449	211	1414	888	848	1221	693	732	1002	644	569	3889	3927	2348	6815	6879	5700	6164	5729	6377	5513	5704	5405	-	-	-	-	-	-	-	-	-	-	-	-	6103	6531	3282
atpF	35097-35241	36073-36479	-	35242-36072	-	145	407	-	831	-	1033	1085	677	6132	6422	6163	7614	8134	7979	4826	4348	4152	1473	1583	1177	8646	8898	9168	12055	12977	12324	7789	7300	6665	-	-	-	-	-	-	-	-	-	-	-	-	2028	2116	1270
ycf3	46069-46192	45103-45332	44213-44371	45333-46068	45102-44372	124	230	159	736	731	648	829	531	1215	1251	1885	1080	1420	1000	853	1096	785	2708	2576	1575	5911	5943	5782	6047	5695	5815	4316	4171	4006	2338	2034	1415	4663	4285	4143	4746	4150	4163	3721	3273	3139	3149	2828	1798
petB	73141-73146	73902-74543	-	73147-73901	-	6	642	-	755	-	483	537	498	2213	2443	2481	2298	2667	2630	1868	1546	1732	1744	1752	1214	10829	11782	11531	13191	15117	16028	9326	9915	8974	-	-	-	-	-	-	-	-	-	-	-	-	1142	1399	1160
petD	74726-74733	75478-75952	-	74734-75477	-	8	475	-	744	-	458	265	162	2723	1646	1766	3520	2326	2332	3305	2423	2019	2279	2437	1502	12100	14077	13190	16913	19136	20010	18758	21034	21144	-	-	-	-	-	-	-	-	-	-	-	-	3279	3766	2525
rpl16	80963-80971	79519-79920	-	79921-80962	-	9	402	-	1042	-	18	9	6	116	62	73	42	41	28	22	14	8	973	1262	517	5361	6422	5037	4564	3760	2851	1468	1303	960	-	-	-	-	-	-	-	-	-	-	-	-	596	1025	576
ndhA	115905-116454	114343-114881	-	114882-115904	-	550	539	-	1023	-	308	370	341	2703	2733	3374	3091	3880	2938	2906	2580	2482	910	870	637	4525	4821	4748	4586	5282	4337	3689	3168	3238	-	-	-	-	-	-	-	-	-	-	-	-	1062	1101	904
rpl2	84025-84414, 138323-138712	82930-83361, 139376-139807	-	83362-84024, 138713-139375	-	780	864	-	1326	-	5008	3306	1898	10591	8508	9010	6626	5730	4410	2896	1811	1311	1768	929	650	4596	3165	3499	2488	2105	1487	1028	606	415	-	-	-	-	-	-	-	-	-	-	-	-	4997	2868	1800
ndhB	90696-91472, 131265-132041	89236-89991, 132746-133501	-	89992-90695, 132042-132745	-	1554	1512	-	1408	-	1979	1323	1018	10971	8520	8938	12410	10575	10588	12605	9130	8570	2818	2021	1241	17300	13220	12349	19785	14973	15025	18502	11943	11606	-	-	-	-	-	-	-	-	-	-	-	-	2591	1858	1098
rps12	-	92870-93101, 129636-129867	92301-92329, 130408-130436	-	92330-92869, 129868-130407	-	464	58	-	1080	-	-	-	-	-	-	-	-	-	-	-	-	810	523	395	4906	3166	3382	3458	2942	2145	2402	1326	1141	443	149	131	2440	885	881	1715	844	675	1457	635	517	-	-	-
1Percentage of spliced reads = (number of reads in exon - number of reads in intron)x100/number of reads in exon
[truncated: 145 more columns]
