# Supplementary material for: Dynamics of Chloroplast Translation during Chloroplast Differentiation in Maize
Source: PLoS Genet. 2016 Jul 14;12(7):e1006106. doi: 10.1371/journal.pgen.1006106 (PMC4945096; doi:10.1371/journal.pgen.1006106)
Supplement: S4 Table — (XLSX) [file pgen.1006106.s012.xlsx]

## Sheet: S4
S4 Table
Values of translational output, mRNA level and translational efficiency of leaf segment data
I. Ribosome footprint data
		Ribosome footprint samples
		Seg. 1 rep 1	Seg. 1 rep 2	Seg. 1 rep 3	Seg. 4 rep 1	Seg. 4 rep 2	Seg. 4 rep 3	Seg. 9 rep 1	Seg. 9 rep 2	Seg. 9 rep 3	Seg. 14 rep 1	Seg. 14 rep 2	Seg. 14 rep 3
Total number of reads mapped to nuclear CDSs		7290427	18782667	14013182	4492954	11815896	13896091	3702266	8645407	8705919	3038172	6773349	7357895
		Number of ribosome footprint reads mapped to the gene CDS region												Translational output RPKM values (calculated using Total number of reads mapped to nuclear CDSs)
Genes	CDS length (nt)	Seg. 1 rep 1	Seg. 1 rep 2	Seg. 1 rep 3	Seg. 4 rep 1	Seg. 4 rep 2	Seg. 4 rep 3	Seg. 9 rep 1	Seg. 9 rep 2	Seg. 9 rep 3	Seg. 14 rep 1	Seg. 14 rep 2	Seg. 14 rep 3	Seg. 1 rep 1	Seg. 1 rep 2	Seg. 1 rep 3	Seg. 4 rep 1	Seg. 4 rep 2	Seg. 4 rep 3	Seg. 9 rep 1	Seg. 9 rep 2	Seg. 9 rep 3	Seg. 14 rep 1	Seg. 14 rep 2	Seg. 14 rep 3
psbA	1062	7219	21322	11461	101915	369949	391433	466626	1139925	1437783	650940	2636684	3880646	932.394	1068.92	770.125	21359	29481.6	26524.1	118680	124156	155509	201746	366547	496622
matK	1542	185	524	270	840	2573	2145	572	1445	1406	39	182	230	16.4564	18.0921	12.4952	121.245	141.218	100.104	100.195	108.392	104.734	8.32469	17.4254	20.2717
rps16 (exon 2)	218	820	2259	998	2691	8975	8020	2462	4418	5647	1014	2695	3588	515.946	551.699	326.691	2747.42	3484.27	2647.43	3050.45	2344.14	2975.41	1530.98	1825.15	2236.88
psbK	186	859	5332	2584	11395	52925	53826	20190	56852	60112	8919	31131	36852	633.472	1526.23	991.386	13635.4	24081.4	20825.1	29319.4	35354.7	37122.2	15783	24710.2	26927.4
psbI	111	361	1391	767	4100	12480	13534	7274	12920	16194	2909	7488	10628	446.099	667.186	493.101	8221.08	9515.35	8774.26	17700.4	13463.4	16757.8	8625.98	9959.54	13012.9
psbD	1032	3440	10113	5843	39431	120708	118021	114469	224630	250777	88954	279476	370628	457.221	521.727	404.035	8504.06	9898.96	8229.76	29959.9	25176.9	27912.2	28370.9	39981.7	48809.6
psbC	1422	6817	20906	12026	92318	296654	278182	172011	393993	437668	102830	279171	349320	657.568	782.734	603.511	14449.6	17655.7	14077.9	32673	32048.2	35353.4	23801.7	28984.6	33386.5
psbZ	189	659	2407	1481	8474	29700	30240	20688	40241	47064	9742	30840	44371	478.267	678.043	559.186	9979.18	13299.3	11514	29565.8	24627.6	28603.1	16965.8	24090.7	31906.8
psbM	105	218	656	340	2301	7699	8436	4381	7252	9084	1234	3381	4252	284.783	332.627	231.075	4877.48	6205.52	5781.69	11269.8	7988.83	9937.41	3868.24	4753.93	5503.64
petN	90	162	832	383	3672	21124	20068	10524	29552	40220	2787	12747	18432	246.899	492.18	303.682	9080.89	19864	16046.1	31584.3	37980.3	51331.6	10192.5	20910.4	27834
rpoB	3228	569	1681	765	1169	3589	2935	359	939	791	172	395	360	24.1783	27.7253	16.9119	80.6026	94.0965	65.4308	30.0395	33.647	28.1468	17.5381	18.0659	15.1571
rpoC1	2052	225	717	348	939	2461	2008	539	1401	1229	216	380	422	15.0402	18.6031	12.1022	101.849	101.5	70.4196	70.9486	78.9724	68.7955	34.6469	27.3403	27.95
rpoC2	4584	458	1328	672	2013	5157	4217	1222	3298	2659	223	526	506	13.7046	15.424	10.4614	97.7388	95.2107	66.2013	72.0044	83.2186	66.6284	16.0121	16.9409	15.0021
rps2	711	843	2301	1287	6655	20143	17520	5065	10219	9651	814	1923	2111	162.632	172.302	129.173	2083.27	2397.66	1773.26	1924.16	1662.47	1559.15	376.827	399.306	403.52
atpI	744	562	1527	767	15664	45679	40138	42962	77523	82693	15285	36829	41557	103.612	109.272	73.5674	4685.95	5196.09	3882.31	15597.1	12052.4	12766.8	6762.08	7308.25	7591.33
atpH	246	1757	5862	3018	42950	148220	147619	98377	228079	252437	28617	79928	108676	979.679	1268.68	875.482	38859.4	50992.4	43183.2	108017	107242	117870	38289.2	47969	60040.6
atpF (exon 2)	407	718	1571	759	20952	46259	40348	50217	82782	82787	8017	14045	15400	241.979	205.506	133.079	11457.7	9619.12	7134.03	33326.4	23526.4	23364.3	6483.43	5094.76	5142.48
atpA	1524	2727	7852	3871	52064	171639	149812	91772	210010	201065	23510	67149	68861	245.441	274.308	181.26	7603.62	9531.57	7074.06	16265.1	15939.3	15154.3	5077.56	6505.06	6140.94
rps14	312	1266	4823	2209	7331	25762	22300	6437	17642	17418	2519	7420	9890	556.578	823.011	505.248	5229.7	6988.09	5143.49	5572.64	6540.45	6412.52	2657.43	3511.12	4308.12
psaB	2208	5360	16700	9356	170703	534758	476545	220016	591469	562400	93269	261374	318686	332.976	402.68	302.381	17207.2	20497.1	15531.5	26914.6	30984.7	29257.1	13903.6	17476.7	19616
psaA	2253	5611	17930	10540	151141	492190	478901	217929	627143	603688	125070	353393	441328	341.606	423.703	333.843	14931	18488.6	15296.5	26126.8	32197.3	30777.7	18271.7	23157.6	26622.4
ycf3 (exon 3)	159	202	577	299	1373	4226	4183	1759	3364	4646	364	1204	1717	174.261	193.206	134.195	1921.95	2249.39	1893.21	2988.14	2447.22	3356.35	753.515	1117.96	1467.64
rps4	606	1071	3363	1707	5941	16569	15955	5154	9784	10702	1415	3859	4184	242.417	295.459	201.013	2182	2313.97	1894.66	2297.23	1867.49	2028.51	768.549	940.153	938.351
ndhJ	480	67	109	45	2455	7933	6080	6054	10385	12095	3972	8766	10835	19.1461	12.09	6.69013	1138.36	1398.72	911.527	3406.7	2502.53	2894.34	2723.68	2696.23	3067.85
ndhK	747	186	362	177	4907	11628	10853	12561	20449	23566	12871	29203	36572	34.1538	25.8007	16.9089	1462.05	1317.4	1045.53	4541.88	3166.4	3623.69	5671.26	5771.7	6653.87
ndhC	363	49	140	79	1590	5549	4896	4121	9285	9607	1953	6544	7521	18.5155	20.5336	15.5304	974.897	1293.72	970.604	3066.4	2958.62	3039.95	1770.86	2661.54	2815.89
atpE	414	693	2537	1452	9013	32353	32495	13997	37256	40289	5065	15457	17787	229.604	326.259	250.282	4845.48	6613.75	5648.38	9132.02	10409	11178.2	4026.86	5512.15	5839.14
atpB	1497	3425	12119	6613	63184	219871	199756	114101	267420	282501	43334	107925	120580	313.824	431.01	315.239	9394.06	12430.2	9602.52	20587.3	20662.7	21676.2	9527.84	10643.8	10947.1
rbcL	1431	6830	17776	9996	208323	724058	686979	377223	817238	965447	136864	383391	500367	654.679	661.359	498.482	32401.5	42822	34547.1	71201.8	66057.7	77495.1	31480.2	39554.8	47522.1
psaI	111	347	1601	727	3539	17309	19954	6655	18125	21348	2033	8112	10668	428.799	767.911	467.385	7096.2	13197.2	12936.4	16194.1	18887.3	22091.2	6028.4	10789.5	13061.9
ycf4	558	315	1061	605	3768	12168	11046	3358	8176	8176	1317	4017	5237	77.4325	101.233	77.3721	1502.95	1845.52	1424.55	1625.47	1694.81	1683.03	776.854	1062.83	1275.54
cemA	693	140	372	229	1799	4769	4255	3216	5894	6169	1259	2456	3082	27.7103	28.5794	23.5812	577.785	582.408	441.849	1253.47	983.765	1022.51	597.971	523.229	604.43
petA	963	689	2290	1249	18718	63905	55112	36001	74169	77393	10577	27670	33163	98.1386	126.605	92.5549	4326.15	5616.19	4118.39	10097.7	8908.63	9231.26	3615.13	4242.09	4680.3
psbJ	123	1375	5288	4073	17231	58412	69657	25296	80091	88863	7286	34282	38653	1533.36	2288.91	2363.05	31179.8	40191.1	40753.7	55549.4	75317	82985.3	19497.2	41148.8	42709.5
psbL	117	759	2558	2000	8277	22818	34484	10124	34367	38476	5044	15972	24594	889.822	1164.01	1219.85	15745.5	16505.4	21209.9	23372.1	33975.8	37773.7	14189.8	20154.4	28568.7
psbF	120	725	1617	1117	7902	18934	18984	12371	20636	24325	3436	9282	12575	828.712	717.417	664.256	14656.3	13353.5	11384.5	27845.6	19891.1	23284	9424.53	11419.8	14242.1
psbE	252	1681	5056	2606	15499	50914	52344	19322	38093	49479	4631	12303	17407	914.985	1068.19	737.967	13689	17099	14947.7	20710.2	17484.7	22553.1	6048.7	7207.87	9387.93
petL	96	458	1300	743	5201	20429	23237	9708	23010	29344	4221	16783	24071	654.397	720.966	552.307	12058.2	18009.8	17418.7	27314.4	27724.3	35110.2	14472.1	25810.4	34077.6
petG	114	189	651	347	3013	10744	11489	6751	14981	19998	2500	8683	11611	227.407	304.032	217.214	5882.51	7976.17	7252.45	15995.4	15200.2	20149.6	7218.1	11245.1	13842.4
psaJ	129	1308	4602	3086	12685	45302	54274	22737	70449	74559	10780	33151	43536	1390.8	1899.33	1707.14	21886.1	29720.8	30276.8	47607.6	63168.4	66388.9	27505.3	37940.5	45867.5
rpl33	201	139	418	279	1150	3483	3305	1641	3031	3176	730	1433	1922	94.8562	110.719	99.0539	1273.41	1466.53	1183.27	2205.18	1744.23	1814.97	1195.4	1052.56	1299.58
rps18	513	965	3090	1587	3812	11353	10855	3850	7663	8109	1669	3401	4470	258.022	320.689	220.761	1653.88	1872.95	1522.72	2027.1	1727.81	1815.66	1070.85	978.782	1184.23
rpl20	360	289	777	380	1775	4341	4082	1440	2333	2240	496	1360	1399	110.114	114.911	75.3259	1097.4	1020.52	815.977	1080.42	749.595	714.712	453.489	557.741	528.155
rps12 (exon 3)	29	8	12	15	16	120	114	25	57	78	10	35	30	37.8389	22.0306	36.9111	122.798	350.2	282.888	232.849	227.348	308.946	113.498	178.183	140.595
clpP	651	816	2972	1242	2546	7848	6726	2257	4198	4891	916	2204	2269	171.932	243.058	136.146	870.453	1020.26	743.504	936.446	745.892	862.983	463.129	499.836	473.696
psbN	1527	112	228	153	1094	2885	3123	2020	3177	4490	1317	3467	4920	116.383	91.961	82.7143	1844.64	1849.72	1702.57	4133.42	2783.93	3907.13	3283.97	3877.72	5065.68
psbB	102	5067	20233	9965	71475	257682	235374	118034	302367	322213	50103	149464	171983	455.155	705.446	465.695	10418	14281.7	11092.4	20878.6	22903.9	24237.6	10799.7	14450.9	15307.1
psbT	132	502	1074	576	8380	17515	18197	13022	22042	21464	6586	12017	16333	675.073	560.592	402.982	18285.7	14532.6	12838.3	34483.4	24995.7	24171.1	21252.5	17393.7	21762.7
psbH	222	755	2138	1022	11935	36945	39377	23253	50439	57052	11820	37145	47650	466.489	512.74	328.52	11965.7	14084.3	12764.3	28291.7	26280.2	29519.1	17524.8	24702.7	29171.3
petB (exon 2)	699	1007	3688	1794	21025	72471	72063	32748	78726	90921	10081	31175	35250	197.606	280.903	183.151	6694.63	8774.46	7418.95	12654.4	13027.3	14940.8	4746.94	6584.55	6853.75
petD (exon 2)	475	801	2115	1136	13555	50793	47651	47770	98366	117140	43471	116041	164404	231.305	237.061	170.666	6351.47	9049.9	7219.14	27164	23953.3	28326.8	30122.7	36067.4	47039.8
rpoA	1020	462	1173	589	916	2595	2470	663	1346	1231	173	471	443	62.1282	61.2267	41.2077	199.877	215.313	174.263	175.568	152.637	138.626	55.8256	68.1738	59.0269
rps11	432	412	1087	527	2379	5960	4979	1814	4017	2972	216	628	561	130.816	133.964	87.0543	1225.68	1167.6	829.403	1134.19	1075.56	790.224	164.573	214.621	176.492
rpl36	114	149	369	237	719	1979	1712	443	1053	834	71	287	233	179.279	172.331	148.357	1403.76	1469.18	1080.7	1049.62	1068.41	840.324	204.994	371.684	277.778
infA	324	89	277	209	588	1615	1193	304	990	637	136	230	204	37.6784	45.5174	46.0325	403.925	421.853	264.974	253.432	353.431	225.829	138.16	104.804	85.572
rps8	411	417	1327	653	1886	6254	5368	1551	3832	3370	320	937	1020	139.169	171.898	113.38	1021.33	1287.8	939.892	1019.3	1078.45	941.832	256.269	336.585	337.291
rpl14	372	456	1538	742	4577	16504	15304	4163	10572	10784	636	1517	1518	168.139	220.118	142.339	2738.46	3754.74	2960.53	3022.71	3287.22	3329.83	562.732	602.059	554.594
rpl16 (exon 2)	402	847	2856	1499	6509	22397	22820	5604	14394	15656	785	2654	2559	289.004	378.246	266.096	3603.76	4715.17	4085.05	3765.34	4141.62	4473.42	642.734	974.701	865.148
rps3	675	571	1661	925	5478	15157	14082	4541	9389	9009	515	1231	1202	116.032	131.011	97.7915	1806.29	1900.39	1501.3	1817.11	1608.9	1533.06	251.126	269.247	242.018
rpl22	447	621	1411	840	4964	10198	10155	3585	6550	5737	703	1318	1306	190.56	168.059	134.102	2471.68	1930.82	1634.86	2166.28	1694.92	1474.22	517.649	435.316	397.084
rps19	282	550	2042	1309	3103	11817	11756	2389	6074	6727	423	1333	1586	267.523	385.522	331.248	2449.07	3546.43	2999.98	2288.23	2491.38	2740.05	493.718	697.875	764.364
rpl2 (exon 2)	432	479	1454	681	2664	8666	8124	2592	5346	6173	484	1351	1383	152.089	179.194	112.493	1372.52	1697.73	1353.3	1620.63	1431.4	1641.34	368.765	461.709	435.096
rpl23	282	386	987	560	1828	5758	5019	1912	4027	4186	516	1735	1984	187.752	186.342	141.711	1442.76	1728.05	1280.78	1831.35	1651.76	1705.04	602.266	908.337	956.178
ndhB (exon 2)	756	59	146	82	3999	12164	11119	5697	12096	14403	1601	4435	4599	10.7048	10.2819	7.74026	1177.33	1361.72	1058.4	2035.43	1850.69	2188.35	697.039	866.101	826.776
rps7	471	591	1866	1095	4299	14249	13504	3387	8286	8031	1704	5275	5604	172.113	210.928	165.904	2031.49	2560.34	2063.24	1942.35	2034.88	1958.55	1190.79	1653.48	1617.05
rps15	237	329	855	433	2729	6522	6217	3945	6016	6056	1732	3985	4550	190.412	192.07	130.378	2562.85	2328.98	1887.73	4496.05	2936.12	2935.1	2405.4	2482.43	2609.21
ndhF	2217	311	607	354	18302	60985	48830	18540	42853	39440	4141	11008	10875	19.2416	14.5769	11.3946	1837.39	2328.04	1585	2258.79	2235.79	2043.42	614.791	733.06	666.669
rpl32	180	315	672	291	1323	2773	2743	954	1768	1681	588	771	1281	240.041	198.765	115.368	1635.89	1303.8	1096.63	1431.56	1136.12	1072.71	1075.21	632.38	967.215
ccsA	966	84	305	121	1456	4781	4278	3503	7728	8851	1154	2802	3348	11.9275	16.8099	8.93864	335.469	418.866	318.692	979.48	925.347	1052.45	393.203	428.24	471.037
ndhD	1503	340	899	366	11455	32595	22638	20617	42506	38922	9101	17693	18841	31.0289	31.8452	17.3774	1696.31	1835.38	1083.89	3705.09	3271.19	2974.55	1993.05	1737.96	1703.69
psaC	246	1454	4941	2913	27262	87703	98451	40648	88677	116284	18407	54176	76962	810.73	1069.36	845.023	24665.5	30172.6	28800	44631	41695.6	54296.3	24628.4	32513.8	42519.5
ndhE	306	33	68	50	1304	3656	3459	3601	6417	7059	1062	2919	3316	14.7924	11.8312	11.6604	948.471	1011.16	813.461	3178.59	2425.63	2649.76	1142.33	1408.35	1472.79
ndhG	531	59	159	79	2400	7623	6802	4032	8841	8623	1582	4074	4001	15.2407	15.9421	10.6169	1005.97	1214.97	921.827	2050.97	1925.85	1865.3	980.617	1132.72	1024.05
ndhI	543	156	373	201	3323	10701	8501	7140	12668	13516	1850	5221	6159	39.4069	36.5723	26.4155	1362.07	1667.85	1126.62	3551.65	2698.5	2859.13	1121.4	1419.55	1541.55
ndhA (exon 2)	539	145	314	143	3126	7862	6485	7367	14241	13951	2827	6186	6676	36.9	31.0158	18.9326	1290.83	1234.46	865.822	3691.77	3056.09	2973.05	1726.33	1694.41	1683.35
ndhH	1182	292	821	512	5826	15664	12920	9684	20015	17156	6563	13607	14935	33.8854	36.9801	30.9112	1097.04	1121.55	786.597	2212.94	1958.63	1667.19	1827.56	1699.58	1717.25
II. RNA-seq data
		RNA-seq samples
		Seg. 1 rep 1	Seg. 1 rep 2	Seg. 1 rep 3	Seg. 4 rep 1	Seg. 4 rep 2	Seg. 4 rep 3	Seg. 9 rep 1	Seg. 9 rep 2	Seg. 9 rep 3	Seg. 14 rep 1	Seg. 14 rep 2	Seg. 14 rep 3
Total number reads mapped to nuclear CDSs after correcting for PCR bias		3346893	3025782	1377525	1934099	1793419	1764181	1282769	1134070	1214749	1413138	1287327	1324345
		Number of bias-removed RNA-seq reads mapped to each CDS region of the gene												Average percentages of spliced mRNAs				mRNA level RPKM values (calculated using Total number of reads mapped to nuclear CDSs)
Genes	CDS length (nt)	Seg. 1 rep 1	Seg. 1 rep 2	Seg. 1 rep 3	Seg. 4 rep 1	Seg. 4 rep 2	Seg. 4 rep 3	Seg. 9 rep 1	Seg. 9 rep 2	Seg. 9 rep 3	Seg. 14 rep 1	Seg. 14 rep 2	Seg. 14 rep 3	Seg. 1	Seg. 4	Seg. 9	Seg. 14	Seg. 1 rep 1	Seg. 1 rep 2	Seg. 1 rep 3	Seg. 4 rep 1	Seg. 4 rep 2	Seg. 4 rep 3	Seg. 9 rep 1	Seg. 9 rep 2	Seg. 9 rep 3	Seg. 14 rep 1	Seg. 14 rep 2	Seg. 14 rep 3
psbA	1062	14110	13964	10605	69620	62171	55492	122378	103588	111550	154286	151860	145113	n.a.	n.a.	n.a.	n.a.	3969.73	4345.58	7249.14	33894.6	32642.4	29618.5	89831.9	86009.2	86468.6	102806	111078	103176
matK	1542	6904	7125	5370	21550	20010	22935	11800	12321	9474	7431	5533	5711	n.a.	n.a.	n.a.	n.a.	1337.75	1527.08	2528.08	7225.77	7235.71	8430.85	5965.53	7045.66	5057.81	3410.19	2787.32	2796.58
rps16 (exon 2)	218	4285	3927	2348	8040	6879	5700	7106	5729	6377	6179	5704	5405	41.6296	35.7383	40.4134	49.8234	2444.86	2478.39	3254.95	6814.83	6288.12	5296.75	10269.4	9365	9731.93	9993.34	10126.7	9327.64
psbK	186	1449	1483	753	5877	5590	4890	6345	5536	5459	5577	4528	4336	n.a.	n.a.	n.a.	n.a.	2327.63	2635.06	2938.88	16336.7	16757.8	14902.3	26593.2	26244.8	24160.9	21217.9	18910.6	17602.5
psbI	111	562	661	328	2494	2732	2412	2641	2814	2782	2542	2131	2226	n.a.	n.a.	n.a.	n.a.	1512.77	1968.07	2145.12	11617	13723.8	12317.2	18548	22354.3	20632.3	16205.7	14913.2	15142.6
psbD	1032	2155	2565	1644	11261	12187	12783	17180	22168	18212	26843	22702	23831	n.a.	n.a.	n.a.	n.a.	623.915	821.429	1156.44	5641.81	6584.69	7021.18	12977.6	18941.2	14527.5	18406.3	17088.2	17436.6
psbC	1422	7379	8001	4786	32160	32410	31839	35028	42226	36436	41921	35349	36995	n.a.	n.a.	n.a.	n.a.	1550.44	1859.55	2443.28	11693.3	12708.6	12691.6	19202.9	26184.3	21093.3	20861.6	19310.3	19644.6
psbZ	189	692	806	414	2865	3459	3185	2521	3451	2320	2905	1864	1867	n.a.	n.a.	n.a.	n.a.	1093.96	1409.4	1590.15	7837.62	10204.9	9552.22	10398.3	16100.6	10105.1	10876.8	7661.17	7459.01
psbM	105	1577	1518	837	4580	3560	3403	4765	4071	4068	3139	3351	2857	n.a.	n.a.	n.a.	n.a.	4487.46	4777.99	5786.78	22552.6	18905.1	18370.9	35377.3	34187.9	31893.7	21155.2	24791.1	20545.6
petN	90	n.a.	n.a.	n.a.	n.a.	n.a.	n.a.	n.a.	n.a.	n.a.	n.a.	n.a.	n.a.	n.a.	n.a.	n.a.	n.a.	n.a.	n.a.	n.a.	n.a.	n.a.	n.a.	n.a.	n.a.	n.a.	n.a.	n.a.	n.a.
rpoB	3228	1469	1413	1485	3836	3343	4401	1680	2166	1740	1280	1012	980	n.a.	n.a.	n.a.	n.a.	135.971	144.668	333.959	614.421	577.459	772.814	405.721	591.678	443.741	280.603	243.533	229.241
rpoC1	2052	1412	1389	1138	3235	3248	4031	1690	2513	2146	1160	961	802	n.a.	n.a.	n.a.	n.a.	205.596	223.711	402.592	815.114	882.586	1113.51	642.038	1079.88	860.926	400.033	363.795	295.118
rpoC2	4584	1402	1581	1814	4428	4102	4759	1863	2946	2403	1354	1132	1003	n.a.	n.a.	n.a.	n.a.	91.3822	113.986	287.272	499.441	498.964	588.475	316.825	566.694	431.542	209.021	191.828	165.217
rps2	711	849	756	583	3657	3280	3633	2009	2675	1651	1372	1031	872	n.a.	n.a.	n.a.	n.a.	356.777	351.41	595.25	2659.36	2572.31	2896.36	2202.73	3317.53	1911.57	1365.53	1126.42	926.074
atpI	744	1357	1366	1060	9872	9362	11008	12018	13097	9854	10971	8799	8067	n.a.	n.a.	n.a.	n.a.	544.961	606.792	1034.27	6860.46	7016.39	8386.72	12592.5	15522.4	10903.2	10434.9	9186.95	8187.25
atpH	246	614	655	433	4387	4010	4588	5667	5831	5087	3831	3299	3086	n.a.	n.a.	n.a.	n.a.	745.747	879.971	1277.77	9220.49	9089.24	10571.7	17958.5	20901	17023.2	11020.3	10417.4	9472.39
atpF (exon 2)	407	1461	1583	1177	9650	8898	9168	13876	12977	12324	8502	7300	6665	62.1939	68.1771	76.949	69.6419	667.055	799.459	1305.66	8357.81	8311.03	8705.13	20451.5	21634.3	19181.1	10294.7	9703.1	8611.43
atpA	1524	2554	2145	1937	18677	18268	22929	20183	27020	21434	13056	11178	9852	n.a.	n.a.	n.a.	n.a.	500.719	465.162	922.667	6336.41	6683.81	8528.19	10324.1	15633.7	11578	6062.34	5697.58	4881.33
rps14	312	2286	2451	1697	12501	12513	12359	10459	14638	12282	9258	8882	8142	n.a.	n.a.	n.a.	n.a.	2189.17	2596.28	3948.46	20716.3	22362.7	22453.6	26132.9	41370.2	32406.2	20998	22114	19705
psaB	2208	5519	5460	4630	41896	45415	42921	39030	55193	46438	36817	33177	32733	n.a.	n.a.	n.a.	n.a.	746.826	817.252	1522.24	9810.58	11468.8	11018.6	13780.1	22041.7	17313.6	11799.5	11672.1	11194
psaA	2253	3946	4366	3887	43616	46387	45787	42857	61381	51486	42372	38465	38788	n.a.	n.a.	n.a.	n.a.	523.304	640.45	1252.43	10009.4	11480.3	11519.6	14829	24023.3	18812.3	13308.6	13262.2	12999.8
ycf3 (exon 3)	159	2299	2034	1415	4587	4285	4143	4629	4150	4163	3730	3273	3139	n.a.	n.a.	n.a.	n.a.	n.a.	n.a.	n.a.	n.a.	n.a.	n.a.	n.a.	n.a.	n.a.	n.a.	n.a.	n.a.
rps4	606	2122	2162	1493	7196	6926	6434	4707	4780	3987	2612	1783	1542	n.a.	n.a.	n.a.	n.a.	1046.24	1179.09	1788.49	6139.6	6372.77	6018.18	6055.13	6955.29	5416.1	3050.11	2285.55	1921.37
ndhJ	480	447	408	436	5645	5138	5859	6447	6960	6392	7522	7101	6584	n.a.	n.a.	n.a.	n.a.	278.243	280.919	659.395	6080.57	5968.58	6918.93	10470.5	12785.8	10962.5	11089.4	11491.8	10357.3
ndhK	747	943	900	767	7328	7126	8506	8640	9477	8845	10566	10447	9568	n.a.	n.a.	n.a.	n.a.	377.181	398.184	745.376	5072.08	5319.16	6454.49	9016.64	11186.9	9747.44	10009.3	10863.8	9671.62
ndhC	363	572	576	412	2870	2450	2953	2818	3174	2762	3416	2974	2684	n.a.	n.a.	n.a.	n.a.	470.812	524.419	823.931	4087.87	3763.38	4611.2	6051.82	7710.11	6263.69	6659.27	6364.22	5583.09
atpE	414	2654	2861	1846	11586	11850	11088	13565	13106	13986	9782	8944	8324	n.a.	n.a.	n.a.	n.a.	1915.4	2283.91	3236.92	14469.5	15960.1	15181.3	25542.9	27914.5	27810.4	16720.2	16782	15182.1
atpB	1497	9912	9951	6539	41909	43792	39788	47853	46509	48940	34911	31768	29324	n.a.	n.a.	n.a.	n.a.	1978.33	2196.88	3170.95	14474.6	16311.4	15065.6	24919.5	27395.3	26912.6	16502.7	16484.6	14791.1
rbcL	1431	10687	10345	7579	76502	77485	72782	82879	83735	89416	61090	59871	57481	n.a.	n.a.	n.a.	n.a.	2231.38	2389.2	3844.79	27641	30192.3	28829.8	45149.9	51597.4	51438.6	30209.7	32500.3	30330.8
psaI	111	1337	1334	1005	3430	2857	3701	3072	3504	2867	2443	2819	2270	n.a.	n.a.	n.a.	n.a.	3598.87	3971.87	6572.7	15976.9	14351.8	18899.6	21574.9	27835.6	21262.7	15574.6	19728	15441.9
ycf4	558	1306	1207	1280	6999	6453	8931	7168	8052	7155	7601	6288	6357	n.a.	n.a.	n.a.	n.a.	699.306	714.884	1665.24	6485.2	6448.31	9072.41	10014.2	12724.2	10555.7	9639.44	8753.66	8602.35
cemA	693	1493	1524	1409	7073	6954	9664	6908	9041	7720	7842	6782	6811	n.a.	n.a.	n.a.	n.a.	643.702	726.799	1475.97	5277.06	5595.25	7904.61	7770.89	11503.9	9170.6	8007.72	7602.14	7421.24
petA	963	3157	3055	3098	15152	14861	19766	15163	20694	18220	16256	15214	14718	n.a.	n.a.	n.a.	n.a.	979.505	1048.45	2335.37	8135.14	8604.78	11634.5	12274.7	18948.7	15575.3	11945.5	12272.4	11540.4
psbJ	123	2292	2228	1596	6671	6717	5899	6590	6190	6978	4236	3868	3905	n.a.	n.a.	n.a.	n.a.	5567.6	5986.49	9419.51	28041.9	30450.1	27185.1	41766.9	44375.7	46702.4	24370.6	24428.3	23972.6
psbL	117	1475	1547	990	4653	4932	4454	4752	4723	5143	3086	3114	2731	n.a.	n.a.	n.a.	n.a.	3766.73	4369.85	6142.57	20562.1	23504.7	21578.5	31662.3	35595.3	36186.3	18664.9	20674.9	17625.2
psbF	120	2886	2938	1768	8627	8955	7999	8858	8201	8990	5458	5501	5036	n.a.	n.a.	n.a.	n.a.	7185.77	8091.57	10695.5	37170.6	41610.5	37784.3	57544.8	60262.3	61672.5	32186.1	35610	31688.6
psbE	252	4574	4581	2854	11761	12418	11628	12195	11751	12751	8418	8213	7564	n.a.	n.a.	n.a.	n.a.	5423.18	6007.89	8221.55	24130.4	27477	26155.4	37725.3	41118.2	41654	23638.7	25317	22664.7
petL	96	397	528	230	1636	1497	1691	1237	1573	1138	1105	1673	1118	n.a.	n.a.	n.a.	n.a.	1235.6	1817.71	1739.23	8811.17	8694.98	9984.57	10045	14448.3	9758.53	8145.29	13537.4	8793.66
petG	114	1570	1299	789	4987	4488	3814	5085	4563	4778	5152	4296	4348	n.a.	n.a.	n.a.	n.a.	4114.84	3765.88	5024.27	22618.1	21951.6	18964.1	34772.6	35294.4	34502.8	31980.6	29273.2	28799.4
psaJ	129	764	979	530	3053	3072	3436	3355	3845	3498	2241	2811	2244	n.a.	n.a.	n.a.	n.a.	1769.55	2508.16	2982.54	12236.5	13278.5	15098	20274.7	26282.5	22322.5	12293.3	16927.1	13135.1
rpl33	201	859	957	527	3443	2806	2794	2734	2337	2050	1341	1037	924	n.a.	n.a.	n.a.	n.a.	1276.9	1573.54	1903.33	8856.5	7784.13	7879.29	10603.6	10252.3	8395.98	4721.15	4007.69	3471.16
rps18	513	2560	2917	1584	5713	5099	5227	4002	3640	2773	2805	2224	2037	n.a.	n.a.	n.a.	n.a.	1491.01	1879.24	2241.5	5757.95	5542.25	5775.53	6081.51	6256.68	4449.86	3869.29	3367.66	2998.28
rpl20	360	2034	2224	1249	4935	4509	4306	3148	2997	2598	2313	2175	1698	n.a.	n.a.	n.a.	n.a.	1688.13	2041.71	2518.61	7087.71	6983.87	6779.98	6816.85	7340.82	5940.87	4546.62	4693.19	3561.51
rps12 (exon 3)	29	167	149	131	957	885	881	624	844	675	652	635	517	n.a.	n.a.	n.a.	n.a.	n.a.	n.a.	n.a.	n.a.	n.a.	n.a.	n.a.	n.a.	n.a.	n.a.	n.a.	n.a.
clpP	651	3708	3885	2093	5819	6578	6295	4578	4969	4720	3772	4198	3475	n.a.	n.a.	n.a.	n.a.	1701.83	1972.3	2333.93	4621.56	5634.19	5481.15	5482.09	6730.51	5968.63	4100.21	5009.25	4030.63
psbN	132	289	504	196	787	695	1122	772	1185	871	779	1393	914	n.a.	n.a.	n.a.	n.a.	654.157	1261.88	1077.91	3082.63	2935.82	4818.1	4559.27	7915.98	5431.97	4176.18	8197.63	5228.43
psbB	1527	7427	6435	4638	40424	41459	38664	44253	46422	46409	34074	31868	30881	n.a.	n.a.	n.a.	n.a.	1453.22	1392.75	2204.92	13687.4	15139	14352.4	22592	26806.8	25019.4	15790.6	16211.6	15270.4
psbT	102	253	222	159	1793	1968	1794	2002	2257	2167	1653	1452	1376	n.a.	n.a.	n.a.	n.a.	741.103	719.308	1131.61	9088.69	10758.3	9969.63	15300.8	19511.5	17489.3	11468	11058	10186.3
psbH	222	460	463	300	3795	3703	3725	4883	5024	4870	4434	4254	3871	n.a.	n.a.	n.a.	n.a.	619.103	689.272	981	8838.53	9300.77	9511.09	17146.9	19955.2	18058.8	14133.8	14885.2	13166.5
petB (exon 2)	699	1950	1847	1300	13143	12359	12159	16165	15910	16735	11224	10536	9611	n.a.	n.a.	n.a.	n.a.	n.a.	n.a.	n.a.	n.a.	n.a.	n.a.	n.a.	n.a.	n.a.	n.a.	n.a.	n.a.
petD (exon 2)	475	2299	2437	1502	13277	14077	13190	19466	19136	20010	21710	21034	21144	72.1268	72.3939	75.5944	72.6041	1043.04	1222.98	1655.67	10462.4	11962.9	11394.9	24150.4	26853.9	26215.4	23482.4	24974.7	24403.6
rpoA	1020	1151	1212	818	3535	3354	3755	1901	2684	1908	1337	1062	968	n.a.	n.a.	n.a.	n.a.	337.158	392.704	582.175	1791.89	1833.5	2086.73	1452.89	2320.29	1539.9	927.57	808.789	716.595
rps11	432	337	331	231	1061	843	1042	542	662	422	302	237	199	n.a.	n.a.	n.a.	n.a.	233.08	253.225	388.176	1269.85	1088.08	1367.23	978.064	1351.25	804.159	494.696	426.163	347.831
rpl36	114	358	318	230	998	871	869	548	580	426	318	283	218	n.a.	n.a.	n.a.	n.a.	938.288	921.902	1464.62	4526.34	4260.22	4320.88	3747.38	4486.25	3076.23	1973.96	1928.38	1443.94
infA	324	390	441	283	1233	1212	1355	742	870	604	491	393	340	n.a.	n.a.	n.a.	n.a.	359.648	449.838	634.077	1967.61	2085.82	2370.56	1785.3	2367.74	1534.64	1072.39	942.234	792.379
rps8	411	832	792	482	2478	2244	2407	1626	1649	1154	1118	910	783	n.a.	n.a.	n.a.	n.a.	604.839	636.863	851.345	3117.32	3044.38	3319.64	3084.11	3537.85	2311.41	1924.93	1719.93	1438.53
rpl14	372	773	951	382	4492	4769	3568	3632	2817	2139	1309	869	755	n.a.	n.a.	n.a.	n.a.	620.861	844.89	745.454	6243.36	7148.3	5436.74	7611.22	6677.35	4733.49	2490.07	1814.63	1532.51
rpl16 (exon 2)	402	1030	1262	517	5890	6422	5037	4981	3760	2851	1549	1303	960	n.a.	n.a.	n.a.	n.a.	n.a.	n.a.	n.a.	n.a.	n.a.	n.a.	n.a.	n.a.	n.a.	n.a.	n.a.	n.a.
rps3	675	1060	1076	685	4132	4096	4399	2441	2956	1919	1018	822	592	n.a.	n.a.	n.a.	n.a.	469.202	526.83	736.694	3165.03	3383.56	3694.09	2819.13	3861.54	2340.37	1067.23	945.974	662.242
rpl22	447	321	307	294	1349	1136	1540	578	987	597	305	265	192	n.a.	n.a.	n.a.	n.a.	214.563	226.983	477.464	1560.36	1417.06	1952.86	1008.03	1947.02	1099.46	482.845	460.521	324.334
rps19	282	1382	1451	977	3091	2992	3390	2143	2333	1937	1069	1058	715	n.a.	n.a.	n.a.	n.a.	1464.26	1700.52	2515.05	5667.23	5916.03	6814.08	5924.13	7295.01	5654.5	2682.53	2914.39	1914.5
rpl2 (exon 2)	432	984	929	650	2697	3165	3499	1384	2105	1487	576	606	415	68.1204	82.3458	81.9481	53.364	463.604	484.141	744.059	2658.03	3363.95	3780.58	2046.65	3521.01	2322.09	503.504	581.498	387.09
rpl23	282	1050	1235	762	2680	2623	3043	1450	1913	1505	753	870	562	n.a.	n.a.	n.a.	n.a.	1112.5	1447.37	1961.58	4913.68	5186.42	6116.59	4008.39	5981.72	4393.4	1889.56	2396.52	1504.83
ndhB (exon 2)	756	1711	2015	1245	11953	13234	12368	13495	15002	15066	12665	11976	11659	n.a.	n.a.	n.a.	n.a.	n.a.	n.a.	n.a.	n.a.	n.a.	n.a.	n.a.	n.a.	n.a.	n.a.	n.a.	n.a.
rps7	471	558	639	529	3720	3254	5184	4009	5986	4425	3282	3709	3152	n.a.	n.a.	n.a.	n.a.	353.974	448.376	815.333	4083.6	3852.25	6238.8	6635.39	11206.7	7734.03	4930.98	6117.12	5053.17
rps15	237	1367	1511	962	5633	4616	4910	4800	5169	4457	4464	3952	3565	n.a.	n.a.	n.a.	n.a.	1723.37	2107.07	2946.64	12288.9	10860.1	11743.3	15788.6	19231.7	15481.3	13328.8	12953.3	11358.2
ndhF	2217	1814	1892	1385	18149	16494	16260	13873	14212	11222	9644	6447	6251	n.a.	n.a.	n.a.	n.a.	244.472	282.045	453.508	4232.61	4148.38	4157.3	4878.16	5652.62	4166.95	3078.27	2258.93	2129.03
rpl32	180	2837	2589	1658	5005	4645	4317	3118	3325	3176	2583	2175	2266	n.a.	n.a.	n.a.	n.a.	4709.18	4753.59	6686.71	14376.5	14389	13594.6	13503.8	16288.4	14525.2	10154.7	9386.37	9505.75
ccsA	966	1682	1433	889	6600	5628	4992	8366	7065	7940	6292	5455	5431	n.a.	n.a.	n.a.	n.a.	520.244	490.266	668.075	3532.55	3248.59	2929.24	6751.38	6449.04	6766.39	4609.22	4386.61	4245.23
ndhD	1503	3153	3375	2602	26095	28170	26155	25416	26211	24724	17243	14550	14067	n.a.	n.a.	n.a.	n.a.	626.792	742.125	1256.75	8976.76	10450.7	9863.99	13182.6	15377.5	13541.7	8118.38	7519.95	7067.1
psaC	246	3958	3632	2204	17350	16784	14505	19389	16073	17260	14549	13160	13137	n.a.	n.a.	n.a.	n.a.	4807.27	4879.48	6503.95	36465.8	38043.3	33422.5	61442.9	57613.2	57758.9	41851.7	41555.8	40323.7
ndhE	306	248	286	208	2841	2609	2729	3037	3179	2208	2586	1885	1718	n.a.	n.a.	n.a.	n.a.	242.152	308.892	493.449	4800.33	4754.13	5055.21	7737.04	9160.71	5940.06	5980.29	4785.21	4239.36
ndhG	531	473	518	462	5886	5360	5668	5656	6387	4480	5028	3594	3560	n.a.	n.a.	n.a.	n.a.	266.149	322.402	631.608	5731.22	5628.45	6050.51	8303.6	10606.3	6945.39	6700.64	5257.69	5062.38
ndhI	543	885	923	716	7315	6863	7678	7380	8047	6243	6810	5311	5426	n.a.	n.a.	n.a.	n.a.	486.969	561.777	957.224	6965.24	7047.46	8015.03	10595.2	13067.6	9464.7	8874.88	7597.8	7545.34
ndhA (exon 2)	539	979	870	637	5073	4821	4748	5108	5282	4337	4089	3168	3238	14.375	37.323	54.4906	47.0566	78.012	76.6835	123.328	1816.24	1861.41	1863.61	4025.64	4708.6	3609.41	2526.18	2148.46	2134.55
ndhH	1182	912	883	882	6757	5743	7476	5782	7750	5254	7059	5777	5741	n.a.	n.a.	n.a.	n.a.	230.534	246.891	541.691	2955.68	2709.19	3585.16	3813.4	5781.55	3659.2	4226.11	3796.61	3667.49
III. Translational efficiencies
Genes	Seg. 1 rep 1	Seg. 1 rep 2	Seg. 1 rep 3	Seg. 4 rep 1	Seg. 4 rep 2	Seg. 4 rep 3	Seg. 9 rep 1	Seg. 9 rep 2	Seg. 9 rep 3	Seg. 14 rep 1	Seg. 14 rep 2	Seg. 14 rep 3
psbA	0.234876	0.245979	0.106237	0.63016	0.903169	0.895525	1.32113	1.44351	1.79844	1.9624	3.29989	4.81333
matK	0.0123015	0.0118475	0.00494256	0.0167795	0.0195168	0.0118735	0.0167956	0.0153842	0.0207073	0.00244112	0.00625167	0.00724875
rps16 (exon 2)	0.211033	0.222604	0.100368	0.403154	0.554103	0.499823	0.297042	0.250309	0.305737	0.1532	0.180232	0.239812
psbK	0.272153	0.579201	0.337334	0.834652	1.43702	1.39744	1.10252	1.34711	1.53646	0.743854	1.30669	1.52975
psbI	0.29489	0.339005	0.229871	0.707675	0.693344	0.71236	0.954302	0.602272	0.812211	0.53228	0.667833	0.859358
psbD	0.732825	0.635145	0.349379	1.50733	1.50333	1.17213	2.30858	1.32922	1.92133	1.54137	2.33973	2.79926
psbC	0.424116	0.420927	0.247008	1.23571	1.38927	1.10923	1.70146	1.22395	1.67605	1.14093	1.50099	1.69953
psbZ	0.437188	0.481085	0.351656	1.27324	1.30323	1.20538	2.84332	1.5296	2.83056	1.55982	3.14452	4.27762
psbM	0.063462	0.0696165	0.0399316	0.216271	0.328246	0.314721	0.31856	0.233674	0.311579	0.18285	0.191759	0.267874
petN	n.a.	n.a.	n.a.	n.a.	n.a.	n.a.	n.a.	n.a.	n.a.	n.a.	n.a.	n.a.
rpoB	0.177819	0.191649	0.0506405	0.131185	0.162949	0.0846656	0.0740399	0.0568672	0.0634307	0.0625015	0.0741826	0.0661186
rpoC1	0.0731538	0.0831567	0.0300607	0.124951	0.115003	0.0632414	0.110505	0.0731308	0.0799087	0.08661	0.0751529	0.0947078
rpoC2	0.149971	0.135315	0.0364162	0.195696	0.190817	0.112496	0.227268	0.146849	0.154396	0.0766052	0.088313	0.0908024
rps2	0.455836	0.490315	0.217006	0.783375	0.932106	0.612236	0.873535	0.501117	0.815637	0.275958	0.354492	0.435732
atpI	0.190128	0.180081	0.0711299	0.683037	0.740565	0.462911	1.23861	0.776449	1.17092	0.648025	0.795503	0.927213
atpH	1.31369	1.44173	0.685163	4.21446	5.61019	4.08479	6.0148	5.13094	6.9241	3.47443	4.60471	6.33848
atpF (exon 2)	0.362757	0.257056	0.101925	1.3709	1.15739	0.81952	1.62954	1.08746	1.21809	0.629785	0.525066	0.597169
atpA	0.490177	0.589703	0.196452	1.19999	1.42607	0.829492	1.57545	1.01955	1.3089	0.837558	1.14172	1.25805
rps14	0.254241	0.316996	0.127961	0.252444	0.312488	0.229072	0.213243	0.158096	0.19788	0.126556	0.158774	0.218632
psaB	0.445855	0.492725	0.198642	1.75394	1.7872	1.40956	1.95315	1.40573	1.68983	1.17831	1.49731	1.75237
psaA	0.652788	0.661572	0.266556	1.49171	1.61047	1.32787	1.76187	1.34025	1.63605	1.37292	1.74613	2.04791
ycf3 (exon 3)	n.a.	n.a.	n.a.	n.a.	n.a.	n.a.	n.a.	n.a.	n.a.	n.a.	n.a.	n.a.
rps4	0.231704	0.250583	0.112392	0.355398	0.363102	0.314823	0.379386	0.268499	0.374533	0.251974	0.411347	0.488377
ndhJ	0.0688107	0.0430375	0.0101459	0.187212	0.234346	0.131744	0.325361	0.195727	0.264023	0.245611	0.234621	0.296201
ndhK	0.0905503	0.0647957	0.0226851	0.288255	0.247671	0.161985	0.503722	0.283045	0.371758	0.566597	0.531277	0.687979
ndhC	0.0393268	0.0391549	0.0188492	0.238485	0.343767	0.210489	0.50669	0.383733	0.485329	0.265923	0.418204	0.50436
atpE	0.119873	0.142851	0.077321	0.334875	0.414392	0.372061	0.357516	0.37289	0.401943	0.240837	0.328457	0.384608
atpB	0.158631	0.196192	0.0994145	0.649003	0.762058	0.63738	0.826154	0.754243	0.80543	0.577349	0.64568	0.740116
rbcL	0.293396	0.276811	0.129651	1.17223	1.41831	1.19831	1.57701	1.28025	1.50656	1.04206	1.21706	1.56679
psaI	0.119148	0.193337	0.0711101	0.444154	0.919553	0.684481	0.750598	0.678529	1.03897	0.387067	0.546913	0.845872
ycf4	0.110728	0.141608	0.0464631	0.231751	0.286202	0.15702	0.162317	0.133196	0.159442	0.0805911	0.121416	0.148278
cemA	0.0430484	0.0393222	0.0159767	0.10949	0.10409	0.0558976	0.161304	0.0855161	0.111499	0.0746743	0.0688266	0.0814459
petA	0.100192	0.120755	0.0396318	0.531785	0.652682	0.353979	0.822641	0.470146	0.592687	0.302636	0.345662	0.405558
psbJ	0.275408	0.382346	0.250867	1.1119	1.3199	1.49912	1.32999	1.69726	1.7769	0.800028	1.68448	1.7816
psbL	0.236232	0.266373	0.19859	0.765749	0.702214	0.982919	0.73817	0.954505	1.04387	0.760241	0.974824	1.6209
psbF	0.115327	0.0886622	0.062106	0.394297	0.320916	0.301302	0.483894	0.330075	0.377542	0.292814	0.32069	0.449438
psbE	0.168718	0.177798	0.0897601	0.567291	0.622301	0.571495	0.548973	0.425231	0.541438	0.255881	0.284705	0.414209
petL	0.529619	0.396634	0.317558	1.36852	2.07129	1.74456	2.7192	1.91886	3.5979	1.77675	1.9066	3.87525
petG	0.0552651	0.0807332	0.043233	0.26008	0.363353	0.38243	0.46	0.43067	0.583999	0.225703	0.384141	0.480649
psaJ	0.785965	0.757259	0.572378	1.78859	2.23826	2.00535	2.34813	2.40344	2.97408	2.23743	2.24141	3.49199
rpl33	0.0742866	0.0703631	0.0520423	0.143783	0.1884	0.150174	0.207965	0.17013	0.216172	0.253202	0.262635	0.374394
rps18	0.173052	0.170648	0.0984883	0.287234	0.337941	0.26365	0.333322	0.276154	0.408027	0.276755	0.290641	0.39497
rpl20	0.0652283	0.0562816	0.0299078	0.154831	0.146125	0.120351	0.158492	0.102113	0.120304	0.099742	0.118841	0.148295
rps12 (exon 3)	n.a.	n.a.	n.a.	n.a.	n.a.	n.a.	n.a.	n.a.	n.a.	n.a.	n.a.	n.a.
clpP	0.101027	0.123236	0.0583331	0.188346	0.181084	0.135647	0.170819	0.110822	0.144586	0.112953	0.0997825	0.117524
psbN	0.177914	0.072876	0.0767358	0.598397	0.630052	0.35337	0.906598	0.351685	0.719284	0.786358	0.473029	0.968872
psbB	0.313203	0.506515	0.211207	0.761135	0.943366	0.772862	0.924156	0.854407	0.968752	0.683932	0.891389	1.0024
psbT	0.910903	0.779348	0.356113	2.01192	1.35083	1.28774	2.25369	1.28107	1.38205	1.85319	1.57295	2.13646
psbH	0.753491	0.743887	0.334882	1.35381	1.51432	1.34204	1.64996	1.31696	1.63461	1.23992	1.65954	2.21558
petB (exon 2)	n.a.	n.a.	n.a.	n.a.	n.a.	n.a.	n.a.	n.a.	n.a.	n.a.	n.a.	n.a.
petD (exon 2)	0.221761	0.193838	0.10308	0.607078	0.756497	0.633543	1.12479	0.891987	1.08054	1.28278	1.44416	1.92758
rpoA	0.18427	0.155911	0.0707823	0.111546	0.117433	0.0835098	0.12084	0.0657835	0.0900226	0.0601848	0.0842911	0.0823713
rps11	0.56125	0.529032	0.224265	0.965219	1.07308	0.606631	1.15963	0.795973	0.982671	0.332674	0.503613	0.507408
rpl36	0.19107	0.18693	0.101294	0.310131	0.34486	0.250112	0.280094	0.238152	0.273167	0.103849	0.192744	0.192374
infA	0.104765	0.101186	0.0725977	0.205287	0.202248	0.111777	0.141955	0.149269	0.147155	0.128834	0.11123	0.107994
rps8	0.230092	0.269914	0.133177	0.327633	0.42301	0.283131	0.3305	0.304831	0.40747	0.133131	0.195697	0.234469
rpl14	0.270816	0.260529	0.190943	0.438619	0.525263	0.544541	0.397138	0.492294	0.703463	0.22599	0.331781	0.361886
rpl16 (exon 2)	n.a.	n.a.	n.a.	n.a.	n.a.	n.a.	n.a.	n.a.	n.a.	n.a.	n.a.	n.a.
rps3	0.247297	0.248678	0.132744	0.570701	0.561653	0.406407	0.644562	0.416648	0.655049	0.235305	0.284624	0.365452
rpl22	0.888128	0.740404	0.280863	1.58404	1.36255	0.837162	2.14903	0.87052	1.34086	1.07208	0.945268	1.2243
rps19	0.182702	0.226709	0.131707	0.432145	0.599461	0.440261	0.386256	0.341519	0.484578	0.18405	0.239458	0.39925
rpl2 (exon 2)	0.328059	0.370128	0.151189	0.516367	0.504683	0.35796	0.791846	0.40653	0.706836	0.732397	0.793998	1.12402
rpl23	0.168767	0.128745	0.072243	0.293622	0.333187	0.209395	0.456879	0.276135	0.388092	0.318733	0.379023	0.635408
ndhB (exon 2)	n.a.	n.a.	n.a.	n.a.	n.a.	n.a.	n.a.	n.a.	n.a.	n.a.	n.a.	n.a.
rps7	0.48623	0.470426	0.20348	0.497475	0.664633	0.33071	0.292725	0.181578	0.253238	0.241492	0.270303	0.320007
rps15	0.110488	0.0911553	0.0442462	0.20855	0.214452	0.16075	0.284765	0.152671	0.18959	0.180466	0.191645	0.22972
ndhF	0.0787067	0.051683	0.0251256	0.434103	0.561193	0.381256	0.463042	0.395531	0.490387	0.199719	0.324516	0.313132
rpl32	0.050973	0.0418136	0.0172533	0.11379	0.0906107	0.0806667	0.106012	0.0697501	0.0738515	0.105883	0.0673722	0.101751
ccsA	0.0229267	0.0342874	0.0133797	0.0949651	0.128938	0.108797	0.145079	0.143486	0.155541	0.0853079	0.0976245	0.110957
ndhD	0.0495044	0.0429108	0.0138273	0.188966	0.175622	0.109884	0.28106	0.212726	0.219659	0.245498	0.231113	0.241074
psaC	0.168647	0.219154	0.129925	0.676402	0.793111	0.861694	0.726381	0.723716	0.94005	0.588467	0.782414	1.05445
ndhE	0.0610873	0.0383022	0.0236303	0.197585	0.21269	0.160915	0.410827	0.264787	0.446083	0.191015	0.294312	0.347407
ndhG	0.0572637	0.0494479	0.0168092	0.175524	0.215862	0.152355	0.246997	0.181576	0.268567	0.146347	0.215441	0.202286
ndhI	0.0809227	0.065101	0.027596	0.195552	0.23666	0.140563	0.335214	0.206504	0.302083	0.126356	0.186837	0.204305
ndhA (exon 2)	0.473004	0.404465	0.153515	0.710713	0.663185	0.464594	0.917062	0.649045	0.823694	0.683378	0.78866	0.788618
ndhH	0.146986	0.149783	0.0570642	0.371162	0.41398	0.219404	0.580307	0.338773	0.455615	0.432446	0.447657	0.468236
