# Supplementary material for: Dynamics of Chloroplast Translation during Chloroplast Differentiation in Maize
Source: PLoS Genet. 2016 Jul 14;12(7):e1006106. doi: 10.1371/journal.pgen.1006106 (PMC4945096; doi:10.1371/journal.pgen.1006106)
Supplement: S5 Table — (XLSX) [file pgen.1006106.s013.xlsx]

## Sheet: S5
S5 Table
Hierarchical clustering of leaf segment data
I. Clustering of translational output
Genes	Averaged translational output RPKM values				Standardized translational output RPKM values				Cluster rank	Cluster groups	Functional groups
	Seg. 1	Seg. 4	Seg. 9	Seg. 14	Seg. 1	Seg. 4	Seg. 9	Seg. 14
rpoB	22.9385	80.0433	30.6111	16.9204	-0.509596	1.47139	-0.24343	-0.718368	1	I	RNA polymerase
rpoA	54.8542	196.484	155.61	61.0088	-0.884473	1.13158	0.549755	-0.796865	2	I	RNA polymerase
rpl36	166.655	1317.88	986.117	284.819	-0.943018	1.13588	0.536777	-0.729637	3	I	Ribosome
infA	43.0761	363.584	277.564	109.512	-1.05078	1.11701	0.535203	-0.601432	4	I	Other
rpoC1	15.2485	91.2563	72.9055	29.979	-1.04058	1.09135	0.576633	-0.627405	5	I	RNA polymerase
rps2	154.702	2084.73	1715.26	393.218	-0.975382	1.04389	0.657334	-0.725838	6	I	Ribosome
rps19	328.098	2998.49	2506.55	651.986	-0.973644	1.03691	0.666524	-0.729787	7	I	Ribosome
rps8	141.482	1083.01	1013.19	310.048	-1.03094	0.928198	0.782923	-0.680184	8	I	Ribosome
rpl22	164.24	2012.45	1778.47	450.016	-1.0083	0.980435	0.728666	-0.700798	9	I	Ribosome
rpoC2	13.1967	86.3836	73.9505	15.985	-0.894447	1.02063	0.695296	-0.821483	10	I	RNA polymerase
matK	15.6812	120.855	104.44	15.3406	-0.85689	1.00522	0.714589	-0.862921	11	I	Other
rps11	117.278	1074.23	999.99	185.229	-0.92946	0.93559	0.790898	-0.797028	12	I	Ribosome
rps3	114.945	1735.99	1653.02	254.13	-0.943142	0.910993	0.816093	-0.783944	13	I	Ribosome
rpl16 (exon 2)	311.116	4134.66	4126.79	827.528	-0.986428	0.86341	0.859605	-0.736587	14	I	Ribosome
rpl14	176.866	3151.24	3213.25	573.129	-0.983266	0.842606	0.880673	-0.740013	15	I	Ribosome
rpl2 (exon 2)	147.926	1474.52	1564.45	421.856	-1.04404	0.792208	0.9167	-0.664868	16	I	Ribosome
rps4	246.296	2130.21	2064.41	882.351	-1.17529	0.8663	0.794994	-0.486001	17	I	Ribosome
clpP	183.712	878.073	848.44	478.887	-1.25269	0.850527	0.76077	-0.358606	18	I	Other
rpl20	100.117	977.964	848.242	513.129	-1.29963	0.938495	0.607761	-0.24663	19	I	Ribosome
rps16 (exon 2)	464.779	2959.71	2790	1864.34	-1.36047	0.822446	0.673963	-0.135939	20	I	Ribosome
rpl32	184.724	1345.44	1213.46	891.601	-1.39517	0.841315	0.587011	-0.0331525	21	I	Ribosome
rps7	182.981	2218.35	1978.59	1487.11	-1.41329	0.827418	0.563468	0.0224015	22	I	Ribosome
ycf4	85.346	1591.01	1667.77	1038.41	-1.38483	0.679021	0.784243	-0.0784386	23	I	Assembly factor
rps12 (exon 3)	32.2602	251.962	256.381	144.092	-1.30838	0.760919	0.80254	-0.255074	24	I	Ribosome
rps14	628.279	5787.09	6175.21	3492.22	-1.32892	0.691952	0.843989	-0.207021	25	I	Ribosome
rps18	266.491	1683.18	1856.86	1077.95	-1.32832	0.642936	0.884597	-0.199212	26	I	Ribosome
rpl23	171.935	1483.86	1729.38	822.26	-1.25591	0.616592	0.967019	-0.327706	27	I	Ribosome
ndhF	15.0711	1916.81	2179.33	671.506	-1.15102	0.70306	0.959004	-0.511039	28	I	Photosynthesis
psbE	907.048	15245.2	20249.3	7548.17	-1.18428	0.500218	1.08812	-0.404058	29	I	Photosynthesis
ycf3 (exon 3)	167.221	2021.52	2930.57	1113.04	-1.17117	0.390229	1.1557	-0.374752	30	I	Assembly factor
atpF (exon 2)	193.521	9403.63	26739.1	5573.56	-0.895779	-0.0935342	1.41646	-0.427152	31	II	Photosynthesis
atpA	233.67	8069.75	15786.3	5907.85	-1.12867	0.088602	1.2873	-0.247231	32	II	Photosynthesis
ndhB (exon 2)	9.57564	1199.15	2024.83	796.639	-1.18941	0.228358	1.21242	-0.251367	33	II	Photosynthesis
rpl33	101.543	1307.74	1921.46	1182.52	-1.35663	0.237064	1.04796	0.0716131	34	II	Ribosome
psaB	346.012	17745.2	29052.1	16998.8	-1.32689	0.144592	1.10083	0.0814609	35	II	Photosynthesis
psbB	542.099	11930.7	22673.4	13519.2	-1.28003	-0.02595	1.157	0.148976	36	II	Photosynthesis
ndhD	26.7505	1538.53	3316.94	1811.57	-1.22173	-0.100102	1.21936	0.102475	37	II	Photosynthesis
cemA	26.6236	534.014	1086.58	575.21	-1.22152	-0.0498634	1.22612	0.0452655	38	II	Other
rbcL	604.84	36590.2	71584.9	39519	-1.25653	-0.0166938	1.18901	0.0842153	39	II	Photosynthesis
ndhG	13.9332	1047.59	1947.37	1045.8	-1.2651	0.0429185	1.18153	0.0406503	40	II	Photosynthesis
psaI	554.698	11076.6	19057.5	9959.94	-1.2677	0.120657	1.17374	-0.0266883	41	II	Photosynthesis
atpE	268.715	5702.53	10239.7	5126.05	-1.24201	0.0902959	1.20277	-0.0510509	42	II	Photosynthesis
psbF	736.795	13131.4	23673.5	11695.5	-1.23335	0.0876178	1.21115	-0.0654216	43	II	Photosynthesis
psbM	282.828	5621.56	9732.01	4708.6	-1.23907	0.138086	1.1984	-0.0974163	44	II	Photosynthesis
petB (exon 2)	220.553	7629.35	13540.8	6061.75	-1.21313	0.139937	1.21955	-0.146354	45	II	Photosynthesis
petA	105.766	4686.91	9412.51	4179.17	-1.17863	0.0238383	1.26423	-0.109434	46	II	Photosynthesis
psbJ	2061.77	37374.9	71283.9	34451.8	-1.21008	0.0382412	1.23693	-0.0650889	47	II	Photosynthesis
atpB	353.358	10475.6	20975.4	10372.9	-1.21031	-0.00816097	1.23882	-0.0203562	48	II	Photosynthesis
ndhI	34.1316	1385.51	3036.43	1360.83	-1.15521	-0.0558961	1.28708	-0.0759747	49	II	Photosynthesis
atpH	1041.28	44345	111043	48766.3	-1.11001	-0.153586	1.31953	-0.0559357	50	II	Photosynthesis
ccsA	12.5587	357.676	985.758	430.827	-1.07727	-0.220913	1.33758	-0.0393995	51	II	Assembly factor
petN	347.587	14997	40298.7	19645.7	-1.11891	-0.231676	1.30072	0.0498697	52	II	Photosynthesis
ndhE	12.7613	924.363	2751.33	1341.15	-1.09178	-0.292136	1.31045	0.0734657	53	II	Photosynthesis
ndhA (exon 2)	28.9495	1130.37	3240.3	1701.36	-1.11867	-0.295219	1.28222	0.131669	54	II	Photosynthesis
atpI	95.4838	4588.12	13472.1	7220.55	-1.11805	-0.314188	1.27541	0.15683	55	II	Photosynthesis
petG	249.551	7037.04	17115.1	10768.5	-1.21126	-0.248903	1.18	0.28016	56	II	Photosynthesis
psaJ	1665.76	27294.6	59055	37104.5	-1.24468	-0.167504	1.16738	0.244804	57	II	Photosynthesis
psbI	535.462	8836.9	15973.8	10532.8	-1.31906	-0.020778	1.09539	0.244452	58	II	Photosynthesis
psbL	1091.23	17820.2	31707.2	20971	-1.32505	-0.00608427	1.0888	0.242327	59	II	Photosynthesis
psbK	1050.36	19514	33932.1	22473.6	-1.33481	0.019918	1.07782	0.237072	60	II	Photosynthesis
rps15	170.953	2259.85	3455.76	2499.01	-1.3915	0.118131	0.9824	0.290969	61	II	Ribosome
psaC	908.37	27879.4	46874.3	33220.6	-1.36482	0.0341681	1.01944	0.311215	62	II	Photosynthesis
psbT	546.216	15218.9	27883.4	20136.3	-1.33746	-0.0631665	1.03672	0.363902	63	II	Photosynthesis
psaA	366.384	16238.7	29700.6	22683.9	-1.34779	-0.0805344	0.994272	0.434052	64	II	Photosynthesis
petL	642.557	15828.9	30049.6	24786.7	-1.33494	-0.155213	0.949495	0.540656	65	III	Photosynthesis
ndhH	33.9256	1001.73	1946.25	1748.13	-1.32475	-0.20851	0.880885	0.652377	66	III	Photosynthesis
psbH	435.916	12938.1	28030.3	23799.6	-1.28568	-0.272522	0.950525	0.607674	67	III	Photosynthesis
psbC	681.271	15394.4	33358.2	28724.2	-1.28301	-0.282013	0.940146	0.624879	68	III	Photosynthesis
psbZ	571.832	11597.5	27598.8	24321.1	-1.24614	-0.356878	0.933688	0.66933	69	III	Photosynthesis
ndhC	18.1932	1079.74	3021.66	2416.1	-1.19817	-0.410963	1.0291	0.580035	70	III	Photosynthesis
ndhJ	12.6421	1149.53	2934.52	2829.25	-1.22097	-0.413386	0.854566	0.779787	71	III	Photosynthesis
psbN	97.0196	1798.98	3608.16	4075.79	-1.2629	-0.327551	0.666727	0.923724	72	III	Assembly factor
psbD	460.994	8877.59	27683	39054.1	-1.0576	-0.577944	0.493758	1.14178	73	IV	Photosynthesis
petD (exon 2)	213.011	7540.17	26481.4	37743.3	-1.03381	-0.607809	0.493427	1.14819	74	IV	Photosynthesis
ndhK	25.6211	1274.99	3777.32	6032.28	-1.0298	-0.562272	0.374123	1.21795	75	IV	Photosynthesis
psbA	923.814	25788.2	132781	354972	-0.79124	-0.637169	0.0258086	1.4026	76	IV	Photosynthesis
II. Clustering of mRNA level
Genes	Averaged mRNA level RPKM values				Standardized mRNA level RPKM values				Cluster rank	Cluster groups	Functional groups
	Seg. 1	Seg. 4	Seg. 9	Seg. 14	Seg. 1	Seg. 4	Seg. 9	Seg. 14
rpoB	204.866	654.898	480.38	251.125	-0.921061	1.22719	0.394115	-0.700239	1	I	RNA polymerase
rpl2 (exon 2)	563.935	3267.52	2629.92	490.697	-0.825459	1.07534	0.627065	-0.87695	2	I	Ribosome
rpoC2	164.213	528.96	438.353	188.689	-0.91394	1.09616	0.596834	-0.779057	3	I	RNA polymerase
rpl22	306.337	1643.43	1351.5	422.567	-0.93702	1.0688	0.630875	-0.762659	4	I	Ribosome
rps11	291.494	1241.72	1044.49	422.897	-0.988599	1.05954	0.634426	-0.705369	5	I	Ribosome
rpl23	1507.15	5405.56	4794.5	1930.3	-0.962842	1.0104	0.701101	-0.748657	6	I	Ribosome
rps3	577.576	3414.23	3007.02	891.816	-0.965578	0.997751	0.715908	-0.748082	7	I	Ribosome
rpoC1	277.3	937.068	860.948	352.982	-0.970119	0.970763	0.746835	-0.747479	8	I	RNA polymerase
rpl36	1108.27	4369.14	3769.95	1782.09	-1.05762	1.03369	0.649404	-0.625472	9	I	Ribosome
matK	1797.64	7630.78	6023	2998.03	-1.04827	1.12413	0.525356	-0.601216	10	I	Other
infA	481.188	2141.33	1895.89	935.667	-1.12359	0.990493	0.677943	-0.544843	11	I	Other
rps2	434.479	2709.34	2477.28	1139.34	-1.15616	0.938488	0.724809	-0.507137	12	I	Ribosome
rpoA	437.346	1904.04	1771.03	817.652	-1.10792	0.935641	0.750312	-0.578035	13	I	RNA polymerase
rps4	1337.94	6176.85	6142.17	2419.01	-1.06781	0.859432	0.845622	-0.637243	14	I	Ribosome
rpl14	737.068	6276.13	6340.69	1945.74	-1.06113	0.842356	0.86454	-0.64577	15	I	Ribosome
rps19	1893.27	6132.45	6291.21	2503.81	-0.991665	0.826676	0.894774	-0.729785	16	I	Ribosome
rpl33	1584.59	8173.31	9750.64	4066.67	-1.15197	0.609375	1.03104	-0.488444	17	I	Ribosome
rps18	1870.58	5691.91	5596.02	3411.74	-1.23161	0.839881	0.787898	-0.396168	18	I	Ribosome
rps8	697.682	3160.45	2977.79	1694.46	-1.2393	0.887733	0.729977	-0.378405	19	I	Ribosome
rpl20	2082.82	6950.52	6699.51	4267.11	-1.27356	0.851553	0.74197	-0.319959	20	I	Ribosome
rpl32	5383.16	14120	14772.5	9682.28	-1.28336	0.716623	0.86597	-0.299236	21	I	Ribosome
ndhF	326.675	4179.43	4899.24	2488.75	-1.30172	0.593067	0.947071	-0.238414	22	I	Photosynthesis
atpF (exon 2)	924.058	8457.99	20422.3	9536.4	-1.10962	-0.171489	1.31831	-0.0372046	23	II	Photosynthesis
atpA	629.516	7182.81	12511.9	5547.08	-1.19194	0.145969	1.23395	-0.187978	24	II	Photosynthesis
psbJ	6991.2	28559	44281.7	24257.1	-1.24133	0.165463	1.191	-0.115132	25	II	Photosynthesis
psbF	8657.62	38855.1	59826.5	33161.5	-1.25777	0.17725	1.17384	-0.0933155	26	II	Photosynthesis
psbL	4759.72	21881.8	34481.3	18988.3	-1.25146	0.151966	1.18469	-0.0851983	27	II	Photosynthesis
psbE	6550.87	25920.9	40165.9	23873.5	-1.27578	0.130152	1.16409	-0.018459	28	II	Photosynthesis
ndhD	875.222	9763.82	14033.9	7568.48	-1.30853	0.310229	1.08788	-0.0895793	29	II	Photosynthesis
clpP	2002.69	5245.63	6060.41	4380.03	-1.38031	0.46977	0.934597	-0.0240527	30	II	Other
psbZ	1364.51	9198.23	12201.3	8665.65	-1.41152	0.291482	0.944339	0.175701	31	II	Photosynthesis
ndhI	668.657	7342.57	11042.5	8006.01	-1.39448	0.132132	0.978458	0.283888	32	II	Photosynthesis
rps15	2259.03	11630.8	16833.9	12546.8	-1.39392	0.132438	0.979861	0.281624	33	II	Ribosome
ndhG	406.72	5803.39	8618.42	5673.57	-1.37706	0.197818	1.01931	0.159932	34	II	Photosynthesis
rps14	2911.3	21844.2	33303.1	20939	-1.34094	0.166825	1.07938	0.0947364	35	II	Ribosome
ndhE	348.165	4869.89	7612.61	5001.62	-1.36223	0.136498	1.04558	0.180161	36	II	Photosynthesis
psaI	4714.48	16409.4	23557.8	16914.8	-1.36415	0.128989	1.04164	0.193516	37	II	Photosynthesis
psaB	1028.77	10766	17711.8	11555.2	-1.33936	0.0725838	1.07975	0.187022	38	II	Photosynthesis
rbcL	2821.79	28887.7	49395.3	31013.6	-1.3155	0.0447817	1.11499	0.155724	39	II	Photosynthesis
psbB	1683.63	14392.9	24806.1	15757.6	-1.31124	0.0244768	1.11887	0.167894	40	II	Photosynthesis
psbT	864.008	9938.87	17433.9	10904.1	-1.3089	0.022543	1.1222	0.164162	41	II	Photosynthesis
rps7	539.228	4724.88	8525.36	5367.09	-1.29402	-0.0195648	1.13761	0.175975	42	II	Ribosome
psbM	5017.41	19942.9	33819.6	22164	-1.28632	-0.0247745	1.14813	0.162962	43	II	Photosynthesis
psaJ	2420.08	13537.7	22959.9	14118.5	-1.28814	0.0331163	1.15289	0.102138	44	II	Photosynthesis
atpB	2448.72	15283.9	26409.1	15926.2	-1.28132	0.0272114	1.16142	0.0926907	45	II	Photosynthesis
atpE	2478.74	15203.7	27089.3	16228.1	-1.26821	-0.0045957	1.17567	0.0971319	46	II	Photosynthesis
atpH	967.83	9627.14	18627.6	10303.3	-1.23535	-0.0352474	1.21213	0.0584682	47	II	Photosynthesis
ndhA (exon 2)	92.6744	1847.09	4114.55	2269.73	-1.2042	-0.14167	1.23157	0.114295	48	II	Photosynthesis
ccsA	559.528	3236.79	6655.6	4413.69	-1.24395	-0.188988	1.15818	0.274761	49	II	Assembly factor
psbH	763.125	9216.8	18387	14061.8	-1.30274	-0.184	1.02956	0.45718	50	II	Photosynthesis
atpI	728.674	7421.19	13006	9269.7	-1.33807	-0.0360315	1.0505	0.323598	51	II	Photosynthesis
psaA	805.395	11003.1	19221.5	13190.2	-1.33701	-0.00677838	1.06527	0.278516	52	II	Photosynthesis
psaC	5396.9	35977.2	58938.3	41243.7	-1.34636	0.0264033	1.05714	0.262819	53	II	Photosynthesis
psbK	2633.86	15998.9	25666.3	19243.7	-1.36547	0.0116676	1.00779	0.346006	54	II	Photosynthesis
psbI	1875.32	12552.7	20511.5	15420.5	-1.36235	-0.00474652	1.0072	0.359892	55	II	Photosynthesis
petA	1454.44	9458.16	15599.5	11919.4	-1.36052	-0.0249847	0.999793	0.385712	56	II	Photosynthesis
cemA	948.824	6258.97	9481.78	7677.03	-1.39999	0.0455485	0.922868	0.431576	57	II	Other
ycf4	1026.48	7335.3	11098	8998.48	-1.40249	0.0508489	0.917654	0.433988	58	II	Assembly factor
ndhH	339.705	3083.34	4418.05	3896.74	-1.42967	0.0820336	0.817436	0.530201	59	II	Photosynthesis
petL	1597.51	9163.57	11417.3	10158.8	-1.46702	0.244085	0.753774	0.469158	60	II	Photosynthesis
petG	4301.66	21177.9	34856.6	30017.7	-1.36038	-0.104933	0.912641	0.552671	61	III	Photosynthesis
ndhC	606.387	4154.15	6675.21	6202.2	-1.37723	-0.0924666	0.820497	0.649203	62	III	Photosynthesis
psbC	1951.09	12364.5	22160.2	19938.8	-1.33214	-0.19064	0.883138	0.639638	63	III	Photosynthesis
ndhJ	406.186	6322.69	11406.3	10979.5	-1.34028	-0.186435	0.80497	0.721744	64	III	Photosynthesis
psbN	997.983	3612.18	5969.07	5867.41	-1.3286	-0.213126	0.792552	0.749174	65	III	Assembly factor
ndhK	506.914	5615.24	9983.67	10181.6	-1.33015	-0.209802	0.748274	0.791682	66	III	Photosynthesis
rps16 (exon 2)	2726.07	6133.23	9788.78	9815.89	-1.29133	-0.289087	0.786222	0.794196	67	III	Ribosome
petD (exon 2)	1307.23	11273.4	25739.9	24286.9	-1.24031	-0.378585	0.872265	0.74663	68	III	Photosynthesis
psbD	867.261	6415.89	15482.1	17643.7	-1.17699	-0.469823	0.685662	0.961155	69	IV	Photosynthesis
psbA	5188.15	32051.8	87436.6	105687	-1.11704	-0.5444	0.636203	1.02523	70	IV	Photosynthesis
III. Clustering of translational efficiency
Genes	Averaged translational efficiency RPKM values				Standardized translational efficiency RPKM values				Cluster rank	Cluster groups	Functional groups
	Seg. 1	Seg. 4	Seg. 9	Seg. 14	Seg. 1	Seg. 4	Seg. 9	Seg. 14
rpoA	0.136988	0.104163	0.0922155	0.0756157	1.33874	0.0738807	-0.386487	-1.02613	1	V	RNA polymerase
rpoB	0.140036	0.126266	0.0647792	0.0676009	1.0328	0.680483	-0.892738	-0.820542	2	V	RNA polymerase
rps14	0.233066	0.264668	0.189739	0.167987	0.442977	1.17205	-0.556594	-1.05843	3	V	Ribosome
rps7	0.386712	0.497606	0.242514	0.277267	0.309159	1.26984	-0.940035	-0.638961	4	V	Ribosome
rps16 (exon 2)	0.178002	0.485693	0.284363	0.191081	-0.751649	1.4142	-0.00297062	-0.659582	5	I	Ribosome
ycf4	0.0995997	0.224991	0.151652	0.116762	-0.875731	1.38133	0.0612123	-0.566812	6	I	Assembly factor
rpl36	0.159765	0.301701	0.263805	0.162989	-0.867981	1.10951	0.581528	-0.823056	7	I	Ribosome
clpP	0.0941989	0.168359	0.142076	0.110086	-1.04146	1.19845	0.404603	-0.561596	8	I	Other
infA	0.0928495	0.173104	0.146126	0.116019	-1.11895	1.17334	0.40278	-0.457165	9	I	Other
rps19	0.180373	0.490622	0.404117	0.274253	-1.14305	1.1162	0.486268	-0.459415	10	I	Ribosome
psbE	0.145425	0.587029	0.505214	0.318265	-1.23302	1.00262	0.588422	-0.358015	11	I	Photosynthesis
rpoC1	0.0621237	0.101065	0.0878482	0.0854902	-1.35902	1.04564	0.229492	0.0838818	12	I	RNA polymerase
atpF (exon 2)	0.240579	1.11594	1.3117	0.584007	-1.1681	0.618012	1.01744	-0.467357	13	I	Photosynthesis
rps3	0.209573	0.51292	0.572086	0.295127	-1.087	0.668294	1.01065	-0.591947	14	I	Ribosome
rpl14	0.240763	0.502808	0.530965	0.306553	-1.07721	0.749719	0.946024	-0.618534	15	I	Ribosome
rpoC2	0.107234	0.166337	0.176171	0.0852402	-0.596921	0.733804	0.95524	-1.09212	16	I	RNA polymerase
matK	0.0096972	0.0160566	0.017629	0.00531385	-0.433317	0.679183	0.954267	-1.20013	17	I	Other
rps8	0.211061	0.344591	0.347601	0.187766	-0.723862	0.84287	0.878183	-0.997191	18	I	Ribosome
rps2	0.387719	0.775906	0.730096	0.355394	-0.788387	0.964833	0.757938	-0.934383	19	I	Ribosome
rps11	0.438182	0.881645	0.979424	0.447898	-0.874449	0.685395	1.02933	-0.840273	20	I	Ribosome
cemA	0.0327825	0.0898257	0.11944	0.0749823	-1.28824	0.292942	1.11381	-0.118506	21	II	Other
ndhI	0.0578732	0.190925	0.281267	0.172499	-1.28318	0.166533	1.15088	-0.0342348	22	II	Photosynthesis
ccsA	0.0235313	0.1109	0.148035	0.097963	-1.37056	0.302401	1.01348	0.0546819	23	II	Assembly factor
rpl22	0.636465	1.26125	1.45347	1.08055	-1.34994	0.438985	0.989353	-0.0784031	24	II	Ribosome
petA	0.0868596	0.512816	0.628491	0.351285	-1.3123	0.502556	0.99541	-0.18567	25	II	Photosynthesis
ndhF	0.0518385	0.458851	0.449653	0.279122	-1.35206	0.780675	0.732481	-0.161096	26	II	Photosynthesis
psbM	0.05767	0.286412	0.287938	0.214161	-1.42206	0.691897	0.705993	0.0241748	27	II	Photosynthesis
atpE	0.113348	0.373776	0.37745	0.317968	-1.46374	0.627458	0.65696	0.179324	28	II	Photosynthesis
psaB	0.379074	1.65024	1.68291	1.476	-1.48375	0.570857	0.623664	0.289229	29	II	Photosynthesis
rpl20	0.0504725	0.140436	0.12697	0.122293	-1.47264	0.751346	0.41846	0.302832	30	II	Ribosome
psaC	0.172575	0.777069	0.796716	0.808445	-1.4987	0.444883	0.508053	0.545764	31	II	Photosynthesis
rps15	0.0819633	0.194584	0.209009	0.20061	-1.4927	0.383969	0.624335	0.484392	32	II	Ribosome
psbB	0.343642	0.825788	0.915772	0.859241	-1.48512	0.339342	0.679845	0.465929	33	II	Photosynthesis
psbK	0.39623	1.22304	1.3287	1.19343	-1.48627	0.436474	0.682176	0.367616	34	II	Photosynthesis
rbcL	0.233286	1.26295	1.45461	1.2753	-1.48126	0.371395	0.716241	0.393623	35	II	Photosynthesis
rps18	0.147396	0.296275	0.339168	0.320789	-1.46942	0.23289	0.723339	0.513187	36	II	Ribosome
psbC	0.364017	1.24474	1.53382	1.44715	-1.46122	0.181492	0.720687	0.559036	37	II	Photosynthesis
psbJ	0.302874	1.31031	1.60138	1.42203	-1.46797	0.259143	0.758147	0.450683	38	II	Photosynthesis
psbF	0.0886984	0.338839	0.39717	0.354314	-1.47638	0.315853	0.733792	0.426731	39	II	Photosynthesis
psbI	0.287922	0.70446	0.789595	0.68649	-1.46947	0.389884	0.769912	0.309671	40	II	Photosynthesis
atpB	0.151412	0.682814	0.795276	0.654382	-1.46573	0.390724	0.783612	0.291397	41	II	Photosynthesis
atpA	0.425444	1.15185	1.3013	1.07911	-1.45657	0.419486	0.805466	0.231622	42	II	Photosynthesis
psaI	0.127865	0.682729	0.822698	0.593284	-1.42432	0.418831	0.883781	0.121711	43	II	Photosynthesis
ndhG	0.0411736	0.181247	0.23238	0.188025	-1.44272	0.247922	0.86508	0.329723	44	II	Photosynthesis
atpH	1.14686	4.63648	6.02328	4.80587	-1.43346	0.230476	0.891737	0.311248	45	II	Photosynthesis
petG	0.0597438	0.335287	0.491557	0.363497	-1.39102	0.125281	0.985223	0.28052	46	II	Photosynthesis
atpI	0.147113	0.628838	1.06199	0.790247	-1.32768	-0.073448	1.05433	0.346802	47	III	Photosynthesis
ndhE	0.0410066	0.190397	0.373899	0.277578	-1.27169	-0.214575	1.08392	0.402339	48	III	Photosynthesis
ndhC	0.0324436	0.264247	0.458584	0.396162	-1.35452	-0.125221	0.905386	0.574352	49	III	Photosynthesis
petL	0.414604	1.72812	2.74532	2.51953	-1.36523	-0.117565	0.848629	0.634163	50	III	Photosynthesis
ndhA (exon 2)	0.343661	0.612831	0.796601	0.753552	-1.38497	-0.0676851	0.831662	0.620988	51	III	Photosynthesis
ndhD	0.0354141	0.158157	0.237815	0.239228	-1.37812	-0.0989642	0.731177	0.745906	52	III	Photosynthesis
ndhH	0.117945	0.334848	0.458231	0.449446	-1.40242	-0.0332613	0.745565	0.690112	53	III	Photosynthesis
ndhJ	0.0406647	0.184434	0.261704	0.258811	-1.40767	-0.0190204	0.727313	0.699375	54	III	Photosynthesis
psaJ	0.705201	2.01073	2.57521	2.65694	-1.42179	0.0262991	0.65242	0.743074	55	III	Photosynthesis
rpl32	0.03668	0.0950223	0.0832044	0.0916685	-1.47454	0.678108	0.242065	0.554363	56	III	Ribosome
rps4	0.198226	0.344441	0.340806	0.383899	-1.45631	0.338831	0.294204	0.823278	57	III	Ribosome
psaA	0.526972	1.47668	1.57939	1.72232	-1.4739	0.277197	0.466579	0.730125	58	III	Photosynthesis
psbH	0.610753	1.40339	1.53384	1.70501	-1.45041	0.186109	0.455444	0.808856	59	III	Photosynthesis
psbT	0.682122	1.55016	1.63894	1.8542	-1.45329	0.230448	0.402647	0.820194	60	III	Photosynthesis
psbL	0.233732	0.816961	0.912181	1.11865	-1.41491	0.122809	0.373862	0.918241	61	III	Photosynthesis
psbN	0.109175	0.527273	0.659189	0.742753	-1.42347	0.0628343	0.531785	0.82885	62	III	Assembly factor
psbD	0.57245	1.39426	1.85304	2.22679	-1.31778	-0.164686	0.47903	1.00343	63	IV	Photosynthesis
rpl23	0.123252	0.278735	0.373702	0.444388	-1.30871	-0.189246	0.494512	1.00345	64	IV	Ribosome
psbZ	0.423309	1.26062	2.40116	2.99399	-1.17053	-0.442627	0.548896	1.06426	65	IV	Photosynthesis
ndhK	0.0593437	0.232637	0.386175	0.595284	-1.13687	-0.376254	0.297652	1.21547	66	IV	Photosynthesis
rpl2 (exon 2)	0.283125	0.45967	0.635071	0.883471	-1.10161	-0.412464	0.272219	1.24186	67	IV	Ribosome
petD (exon 2)	0.172893	0.665706	1.03244	1.5515	-1.17221	-0.326093	0.303555	1.19475	68	IV	Photosynthesis
rpl33	0.065564	0.160786	0.198089	0.296744	-1.20006	-0.204068	0.186115	1.21802	69	IV	Ribosome
psbA	0.195697	0.809618	1.52103	3.35854	-0.931169	-0.482989	0.0363613	1.3778	70	IV	Photosynthesis
