# Supplementary material for: Dynamics of Chloroplast Translation during Chloroplast Differentiation in Maize
Source: PLoS Genet. 2016 Jul 14;12(7):e1006106. doi: 10.1371/journal.pgen.1006106 (PMC4945096; doi:10.1371/journal.pgen.1006106)
Supplement: S6 Table — (XLSX) [file pgen.1006106.s014.xlsx]

## Sheet: S6
S6 Table
Values of translational output, mRNA level and translational efficiency of mesophyll and bundle sheath data
I. Ribosome footprint data
		Ribosome footprint samples
		Bundle sheath rep 1	Bundle sheath rep 2	Mesophyll rep 1	Mesophyll rep 2
Total number of reads mapped to nuclear CDSs		12690164	12008217	2541532	3703879
		Number of ribosome footprint reads mapped to each CDS region of the gene				Translational output RPKM values (calculated using Total number of reads mapped to nuclear CDSs)				Bundle sheath/Mesophyll ratios
Genes	CDS length (nt)	Bundle sheath rep 1	Bundle sheath rep 2	Mesophyll rep 1	Mesophyll rep 2	Bundle sheath rep 1	Bundle sheath rep 2	Mesophyll rep 1	Mesophyll rep 2	Rep 1	Rep 2	Average
psbA	1062	278620	341049	830293	2202245	20673.8	26743.2	307618	559866	0.0672062	0.0477672	0.0574867
matK	1542	84	92	0	37	4.29267	4.9685	0	6.47829	n.a.	0.766945	0.766945
rps16 (exon 2)	218	1477	1590	743	1935	533.896	607.382	1341.02	2396.45	0.398126	0.253451	0.325788
psbK	186	10061	10399	10580	13697	4262.47	4655.86	22380.9	19881.8	0.190451	0.234177	0.212314
psbI	111	2516	3361	1242	2944	1786.16	2521.55	4402.54	7160.74	0.405712	0.352135	0.378923
psbD	1032	58260	62668	80323	173292	4448.6	5056.94	30624.2	45335.9	0.145264	0.111544	0.128404
psbC	1422	71902	77808	95975	219574	3984.5	4556.65	26556	41689.3	0.150041	0.1093	0.129671
psbZ	189	10126	11844	6340	33450	4221.91	5218.65	13198.7	47783.5	0.319873	0.109215	0.214544
psbM	105	1225	1664	383	1442	919.347	1319.73	1435.2	3707.82	0.640569	0.355931	0.49825
petN	90	10449	11916	3024	3310	9148.82	11025.8	13220.4	9929.53	0.692024	1.1104	0.901214
rpoB	3228	245	241	47	115	5.98088	6.21735	5.72887	9.6185	1.04399	0.646394	0.845192
rpoC1	2052	139	156	74	73	5.3379	6.33095	14.1892	9.60481	0.376194	0.659144	0.517669
rpoC2	4584	378	474	88	155	6.498	8.61103	7.5534	9.12915	0.860275	0.943246	0.901761
rps2	711	948	1140	204	724	105.068	133.523	112.892	274.924	0.930693	0.485674	0.708183
atpI	744	15778	22365	4327	13543	1671.14	2503.33	2288.33	4914.57	0.730287	0.509369	0.619828
atpH	246	48931	66080	14757	28911	15674.1	22369.5	23603	31730.1	0.664071	0.704994	0.684532
atpF (exon 2)	407	6289	10049	1583	3651	1217.64	2056.13	1530.35	2421.92	0.795663	0.848964	0.822313
atpA	1524	34812	43947	9214	23984	1800.02	2401.41	2378.85	4248.93	0.756675	0.565179	0.660927
rps14	312	4799	6495	2333	5285	1212.07	1733.59	2942.15	4573.34	0.411969	0.379064	0.395516
psaB	2208	100422	138047	45445	94216	3583.96	5206.54	8098.26	11520.4	0.442559	0.45194	0.447249
psaA	2253	142158	192089	76712	128829	4972.13	7100.07	13397	15438.2	0.371139	0.459904	0.415521
ycf3 (exon 3)	159	623	686	123	453	308.762	359.293	304.377	769.209	1.0144	0.467094	0.740749
rps4	606	1800	2125	681	1983	234.063	292.017	442.159	883.473	0.529363	0.330533	0.429948
ndhJ	480	5456	6785	1272	2739	895.707	1177.15	1042.68	1540.61	0.859044	0.764075	0.81156
ndhK	747	24888	33359	2437	5028	2625.44	3718.89	1283.63	1817.26	2.04533	2.04643	2.04588
ndhC	363	4780	6378	443	1309	1037.66	1463.19	480.177	973.59	2.16099	1.50288	1.83193
atpE	414	7016	10020	2001	4767	1335.43	2015.53	1901.74	3108.77	0.702216	0.648337	0.675277
atpB	1497	39889	52129	14659	36391	2099.73	2899.87	3852.89	6563.2	0.544976	0.441839	0.493407
rbcL	1431	427458	570611	19424	45036	23538.9	33206.4	5340.76	8496.96	4.40741	3.90804	4.15772
psaI	111	4561	6108	1719	3978	3237.95	4582.45	6093.37	9675.76	0.531389	0.473601	0.502495
ycf4	558	1648	2291	502	1417	232.732	341.91	353.976	685.613	0.657479	0.498693	0.578086
cemA	693	555	709	228	618	63.1092	85.199	129.451	240.768	0.487513	0.353864	0.420689
petA	963	14339	15821	5112	12896	1173.34	1368.14	2088.67	3615.53	0.561767	0.378405	0.470086
psbJ	123	17078	19045	4737	12226	10941.2	12894.3	15153.1	26836.3	0.722041	0.480479	0.60126
psbL	117	4336	4610	1303	2490	2920.36	3281.23	4381.91	5745.88	0.666459	0.571058	0.618758
psbF	120	2958	2939	1231	2836	1942.45	2039.58	4036.28	6380.7	0.481247	0.319648	0.400448
psbE	252	2829	3464	1760	4324	884.637	1144.72	2748	4632.64	0.32192	0.247099	0.28451
petL	96	8832	14045	5463	9256	7249.71	12183.5	22390.5	26031.3	0.323785	0.468033	0.395909
petG	114	4383	6339	1431	6223	3029.7	4630.6	4939	14738	0.613423	0.314195	0.463809
psaJ	129	20567	29401	7001	8603	12563.6	18979.9	21353.8	18005.4	0.588355	1.05412	0.821238
rpl33	201	1159	1440	352	771	454.381	596.606	689.05	1035.62	0.659431	0.576085	0.617758
rps18	513	2467	3197	830	1270	378.952	518.975	636.598	668.389	0.595277	0.776457	0.685867
rpl20	360	536	701	101	467	117.326	162.157	110.388	350.233	1.06285	0.462998	0.762924
rps12 (exon 3)	29	45	48	0	16	122.278	137.837	0	148.958	n.a.	0.925336	0.925336
clpP	651	623	892	238	503	75.4119	114.105	143.847	208.608	0.524251	0.546985	0.535618
psbN	132	1731	2143	953	2708	1033.37	1351.98	2840.69	5538.83	0.363775	0.244091	0.303933
psbB	1527	33516	36265	42358	93600	1729.6	1977.74	10914.4	16549.3	0.158469	0.119506	0.138988
psbT	102	4514	4164	3888	10060	3487.34	3399.63	14997.9	26628.2	0.232522	0.127671	0.180096
psbH	222	11784	14983	13353	21617	4182.85	5620.4	23666.3	26289.7	0.176743	0.213787	0.195265
petB (exon 2)	699	13737	15593	7820	20303	1548.63	1857.69	4401.84	7841.99	0.351814	0.236891	0.294352
petD (exon 2)	475	41713	52685	31617	72243	6920.07	9236.66	26189.8	41062.5	0.264228	0.224941	0.244585
rpoA	1020	274	377	45	95	21.1682	30.7796	17.3587	25.1459	1.21946	1.22404	1.22175
rps11	432	520	464	123	258	94.8533	89.4449	112.028	161.242	0.846694	0.554723	0.700709
rpl36	114	191	214	45	154	132.027	156.326	155.315	364.72	0.850059	0.428619	0.639339
infA	324	92	52	63	71	22.3756	13.3653	76.5068	59.1639	0.292466	0.225904	0.259185
rps8	411	382	499	132	267	73.241	101.107	126.368	175.393	0.579586	0.576458	0.578022
rpl14	372	613	892	206	598	129.852	199.684	217.886	434.012	0.595966	0.460089	0.528028
rpl16 (exon 2)	402	915	1203	376	853	179.361	249.207	368.016	572.883	0.487373	0.435006	0.461189
rps3	675	756	876	144	453	88.2573	108.074	83.9389	181.191	1.05145	0.596464	0.823956
rpl22	447	659	832	157	398	116.174	155.002	138.196	240.391	0.840648	0.64479	0.742719
rps19	282	1139	1586	232	368	318.279	468.355	323.7	352.324	0.98325	1.32933	1.15629
rpl2 (exon 2)	432	789	976	263	558	143.922	188.143	239.539	348.733	0.600827	0.539503	0.570165
rpl23	282	853	1009	332	679	238.36	297.964	463.226	650.076	0.514564	0.458353	0.486458
ndhB (exon 2)	756	3837	4917	150	617	399.947	541.626	78.0681	220.347	5.12305	2.45806	3.79056
rps7	471	995	1181	185	350	166.47	208.81	154.545	200.627	1.07716	1.04078	1.05897
rps15	237	2460	3066	214	828	817.936	1077.32	355.279	943.246	2.30224	1.14214	1.72219
ndhF	2217	4809	5749	290	824	170.931	215.947	51.4679	100.347	3.32112	2.15201	2.73656
rpl32	180	305	308	121	435	133.524	142.495	264.495	652.469	0.504827	0.218394	0.36161
ccsA	966	608	727	239	1193	49.5974	62.6728	97.3476	333.431	0.509488	0.187963	0.348726
ndhD	1503	8451	9314	821	1430	443.08	516.058	214.926	256.874	2.06155	2.00899	2.03527
psaC	246	48037	65804	13541	27415	15387.7	22276.1	21658.1	30088.2	0.710483	0.740359	0.725421
ndhE	306	3743	5097	186	324	963.898	1387.12	239.164	285.869	4.03028	4.8523	4.44129
ndhG	531	4257	4760	243	499	631.745	746.507	180.06	253.717	3.50853	2.94228	3.22541
ndhI	543	3631	5329	334	654	526.938	817.273	242.02	325.178	2.17725	2.51331	2.34528
ndhA (exon 2)	539	2644	3398	229	601	386.55	524.996	167.167	301.043	2.31235	1.74392	2.02814
ndhH	1182	11055	12875	1014	2010	737.011	907.092	337.54	459.115	2.18348	1.97574	2.07961
II. RNA-seq data
		RNA-seq samples
		Bundle sheath rep 1	Bundle sheath rep 2	Mesophyll rep 1	Mesophyll rep 2
Total number of reads mapped to plastid CDSs after correcting for PCR bias		1017649	739132	583581	633202
		Number of RNA-seq reads mapped to each CDS after correcting for PCR bias				mRNA level RPKM values (calculated using Total number of reads mapped to plastid CDSs)				Bundle sheath/Mesophyll ratios
Genes	CDS length (nt)	Bundle sheath rep 1	Bundle sheath rep 2	Mesophyll rep 1	Mesophyll rep 2	Bundle sheath rep 1	Bundle sheath rep 2	Mesophyll rep 1	Mesophyll rep 2	Rep 1	Rep 2	Average
psbA	1062	80633	61754	138628	145553	74608.8	78671.7	223679	216448	0.333553	0.363466	0.34851
matK	1542	9895	7287	5455	5377	6305.7	6393.55	6061.91	5506.98	1.04022	1.16099	1.1006
rps16 (exon 2)	218	4890	3705	4403	5046	22042.2	22993.7	34609.2	36555.1	0.636888	0.629015	0.632952
psbK	186	4220	3218	3968	4101	22294.7	23407.3	36555.9	34820.5	0.609879	0.672228	0.641054
psbI	111	2270	1906	1810	1880	20095.8	23231.5	27941.8	26748.1	0.719201	0.868531	0.793866
psbD	1032	27707	19496	25356	25273	26382.2	25559	42101.7	38675.4	0.626631	0.660859	0.643745
psbC	1422	35887	25251	30368	33383	24799.3	24024.6	36594.5	37075.2	0.677679	0.647998	0.662838
psbZ	189	4156	3005	4317	4266	21608.1	21511	39139.8	35646.5	0.552073	0.603454	0.577763
psbM	105	2279	1727	1992	2454	21328.3	22252.6	32508.6	36909.9	0.656082	0.60289	0.629486
petN	90	231	234	118	105	2522.15	3517.64	2246.67	1842.49	1.12262	1.90918	1.5159
rpoB	3228	8327	7592	5965	8968	2534.88	3182	3166.47	4387.53	0.800537	0.725239	0.762888
rpoC1	2052	4413	3266	2422	3236	2113.29	2153.36	2022.53	2490.51	1.04487	0.864625	0.954748
rpoC2	4584	14259	12908	11257	15684	3056.66	3809.71	4208.01	5403.44	0.726389	0.705054	0.715722
rps2	711	3535	2611	1753	1965	4885.64	4968.39	4224.85	4364.66	1.15641	1.13832	1.14736
atpI	744	15186	10836	7275	7337	20057.3	19704.9	16755.6	15574.1	1.19705	1.26523	1.23114
atpH	246	6781	4547	2636	2752	27087	25007.4	18361.5	17667.3	1.4752	1.41546	1.44533
atpF (exon 2)	407	14435	11045	6389	7359	34851.7	36715.5	26899.1	28555	1.29565	1.28578	1.29071
atpA	1524	33553	22461	11362	11517	21634.6	19939.9	12775.2	11934.7	1.69348	1.67074	1.68211
rps14	312	13656	9523	6872	6994	43010.1	41295	37742.2	35402.1	1.13958	1.16646	1.15302
psaB	2208	51704	34506	22756	22190	23010.6	21143.3	17660.2	15871.4	1.30296	1.33216	1.31756
psaA	2253	54418	37004	24703	23709	23734.7	22221.1	18788.3	16619.2	1.26327	1.33707	1.30017
ycf3 (exon 3)	159	4227	3145	3378	3695	26123.8	26760.9	36405	36700.8	0.717589	0.729166	0.723378
rps4	606	5734	4293	3919	4086	9297.95	9584.43	11081.6	10648.4	0.839046	0.900083	0.869565
ndhJ	480	14077	9815	4283	4440	28818.5	27664.8	15289.9	14608.3	1.8848	1.89377	1.88929
ndhK	747	21715	15809	6082	6553	28565.5	28632.7	13951.6	13854.1	2.04747	2.06673	2.0571
ndhC	363	6747	4781	2396	3048	18264.4	17819.3	11310.4	13260.7	1.61483	1.34377	1.4793
atpE	414	9221	6916	4073	4794	21886.7	22601.3	16858.3	18287.5	1.29828	1.23588	1.26708
atpB	1497	32285	23348	14466	16347	21192.4	21101.1	16558.7	17245.4	1.27984	1.22358	1.25171
rbcL	1431	107425	77934	18087	19849	73768	73682.7	21658.4	21905.7	3.40598	3.36363	3.38481
psaI	111	2839	2518	1997	1761	25133	30691	30828.6	25055	0.815249	1.22495	1.0201
ycf4	558	11105	7855	5322	5453	19556.3	19045.4	16343.3	15433.3	1.19659	1.23404	1.21532
cemA	693	11727	8424	5776	5686	16628.6	16446.1	14282.1	12957.8	1.16429	1.26921	1.21675
petA	963	23123	17375	11965	12187	23595	24410.5	21290.5	19986.1	1.10824	1.22137	1.16481
psbJ	123	2778	2198	2668	3364	22193.7	24176.9	37168.9	43192.5	0.597103	0.559747	0.578425
psbL	117	1861	1457	2173	2356	15630.1	16848.1	31825.3	31801.5	0.491122	0.529791	0.510457
psbF	120	3141	2392	3336	4012	25721	26968.6	47636.9	52800.4	0.539939	0.510764	0.525352
psbE	252	4893	3676	4926	6028	19079.9	19735.7	33496	37777.3	0.569618	0.522423	0.546021
petL	96	1671	1544	694	634	17104.4	21759.8	12387.6	10429.8	1.38077	2.08631	1.73354
petG	114	4301	3368	2490	2879	37073.8	39971	37427.7	39883.6	0.990543	1.00219	0.996367
psaJ	129	3244	2443	1685	2039	24711.2	25621.9	22382.5	24962.3	1.10404	1.02642	1.06523
rpl33	201	2757	2150	1511	1653	13478.5	14471.7	12881.5	12987.8	1.04635	1.11426	1.0803
rps18	513	4755	3992	3023	2566	9108.25	10528.1	10097.6	7899.45	0.902019	1.33277	1.11739
rpl20	360	3665	3078	2456	2762	10004	11567.6	11690.3	12116.5	0.855754	0.954696	0.905225
rps12 (exon 3)	29	2026	1382	872	1056	68650.5	64474.5	51524.9	57507.4	1.33237	1.12115	1.22676
clpP	651	5743	3562	3913	4125	8668.82	7402.71	10299.8	10006.9	0.841651	0.739759	0.790705
psbN	132	773	718	646	612	5754.5	7359.16	8386.05	7322.09	0.686199	1.00506	0.845631
psbB	1527	25848	18029	22376	24215	16633.7	15973.9	25109.7	25044	0.662442	0.637834	0.650138
psbT	102	1207	908	1062	1263	11628.1	12043.8	17841.2	19555.1	0.651757	0.615889	0.633823
psbH	222	3394	2510	2832	3253	15023.1	15296.7	21859.4	23141.4	0.687261	0.661013	0.674137
petB (exon 2)	699	11994	8168	7618	8223	16861.2	15809.4	18675.1	18578.5	0.902872	0.850953	0.876913
petD (exon 2)	475	19990	15283	15428	16997	41354.3	43530.4	55656.4	56511.4	0.74303	0.770294	0.756662
rpoA	1020	4637	3459	2132	2928	4467.24	4588.05	3581.67	4533.45	1.24725	1.01204	1.12965
rps11	432	1210	813	482	501	2752.35	2546.15	1911.89	1831.52	1.4396	1.39019	1.41489
rpl36	114	768	523	277	303	6620.01	6206.9	4163.65	4197.55	1.58995	1.4787	1.53433
infA	324	2307	1897	1368	1732	6996.88	7921.37	7235.02	8442.3	0.967085	0.938296	0.95269
rps8	411	3149	2355	1283	1304	7528.92	7752.24	5349.14	5010.64	1.4075	1.54715	1.47733
rpl14	372	2716	1694	1219	1074	7174.45	6160.96	5615.13	4559.52	1.2777	1.35123	1.31447
rpl16 (exon 2)	402	3926	2648	1742	1742	9596.8	8911.89	7425.42	6843.52	1.29242	1.30224	1.29733
rps3	675	4620	3482	1950	2176	6725.74	6979.16	4950.28	5091.11	1.35866	1.37085	1.36475
rpl22	447	2396	1853	1131	1612	5267.22	5608.49	4335.65	5695.28	1.21486	0.984761	1.09981
rps19	282	4600	3526	2332	2506	16029.2	16916.5	14170.3	14034.3	1.13118	1.20537	1.16828
rpl2 (exon 2)	432	4621	3583	2544	3919	10511.2	11221.2	10091	14326.8	1.04165	0.783235	0.912442
rpl23	282	5134	4023	3389	4883	17889.9	19301	20593.1	27346.1	0.868735	0.705803	0.787269
ndhB (exon 2)	756	19788	13517	6798	7481	25720.7	24190	15408.4	15627.7	1.66926	1.54789	1.60858
rps7	471	8814	5665	3939	5261	18388.8	16272.6	14330.6	17640.3	1.28319	0.922469	1.10283
rps15	237	8440	6622	2501	2429	34994.2	37802.4	18082.7	16185.9	1.93523	2.33551	2.13537
ndhF	2217	18808	13075	4326	4730	8336.41	7979.1	3343.64	3369.4	2.49321	2.3681	2.43066
rpl32	180	2885	2270	2248	2289	15749.8	17062.1	21400.4	20083.1	0.735957	0.849572	0.792765
ccsA	966	4331	3608	4445	6262	4405.68	5053.21	7884.85	10237.5	0.558753	0.493598	0.526175
ndhD	1503	29518	20122	7538	7738	19298.8	18113	8594.01	8130.69	2.24561	2.22773	2.23667
psaC	246	16167	12601	7913	9469	64579.7	69302.3	55119.5	60789.2	1.17163	1.14004	1.15584
ndhE	306	5997	4157	1140	977	19258.2	18379.6	6383.84	5042.33	3.0167	3.64507	3.33089
ndhG	531	11032	7768	2336	2073	20415.6	19792.1	7538.37	6165.42	2.70822	3.21019	2.9592
ndhI	543	14912	11201	3722	3357	26986	27908.4	11745.6	9763.58	2.29754	2.85842	2.57798
ndhA (exon 2)	539	9382	6526	1885	1812	17104.4	16380.8	5992.68	5309.18	2.85422	3.08538	2.9698
ndhH	1182	19822	14026	4682	4899	16479	16054.4	6787.55	6545.57	2.42784	2.45271	2.44027
III. Translational efficiencies
Genes	Bundle sheath rep 1	Bundle sheath rep 2	Mesophyll rep 1	Mesophyll rep 2	Bundle sheath/Mesophyll ratios
					Rep 1	Rep 2	Average
psbA	0.277096	0.339934	1.37526	2.5866	0.201486	0.131421	0.166453
matK	0.00068076	0.00077711	0	0.00117638	n.a.	0.660595	0.660595
rps16 (exon 2)	0.0242216	0.0264151	0.0387477	0.065557	0.62511	0.402933	0.514022
psbK	0.191187	0.198907	0.612237	0.57098	0.312277	0.34836	0.330318
psbI	0.0888824	0.10854	0.157561	0.267711	0.564114	0.405437	0.484776
psbD	0.168621	0.197854	0.727386	1.17221	0.231818	0.168786	0.200302
psbC	0.16067	0.189666	0.725684	1.12445	0.221405	0.168674	0.195039
psbZ	0.195386	0.242604	0.33722	1.34048	0.579403	0.180983	0.380193
psbM	0.0431045	0.0593068	0.0441484	0.100456	0.976355	0.590375	0.783365
petN	3.62738	3.13443	5.88444	5.3892	0.616436	0.581613	0.599025
rpoB	0.00235944	0.00195391	0.00180923	0.00219224	1.30411	0.891285	1.0977
rpoC1	0.00252587	0.00294003	0.00701557	0.00385656	0.360038	0.762346	0.561192
rpoC2	0.00212585	0.00226028	0.001795	0.00168951	1.18432	1.33783	1.26108
rps2	0.0215055	0.0268746	0.0267211	0.0629885	0.804815	0.426658	0.615736
atpI	0.0833181	0.127041	0.136571	0.31556	0.61007	0.402589	0.506329
atpH	0.578657	0.894517	1.28546	1.79597	0.450156	0.498068	0.474112
atpF (exon 2)	0.0349378	0.0560016	0.0568923	0.0848161	0.614104	0.660271	0.637187
atpA	0.083201	0.120432	0.186208	0.356015	0.446817	0.33828	0.392548
rps14	0.0281811	0.0419806	0.0779538	0.129183	0.36151	0.324971	0.343241
psaB	0.155753	0.24625	0.45856	0.72586	0.339656	0.339252	0.339454
psaA	0.209488	0.319519	0.713049	0.928936	0.293792	0.343963	0.318878
ycf3 (exon 3)	0.0118192	0.013426	0.00836086	0.0209589	1.41363	0.640586	1.02711
rps4	0.0251736	0.0304678	0.0399004	0.0829679	0.630911	0.367225	0.499068
ndhJ	0.031081	0.0425503	0.0681938	0.105462	0.455775	0.403467	0.429621
ndhK	0.0919096	0.129883	0.0920057	0.131172	0.998956	0.990174	0.994565
ndhC	0.056813	0.0821125	0.0424544	0.0734193	1.33821	1.1184	1.22831
atpE	0.0610158	0.0891777	0.112808	0.169994	0.540884	0.524594	0.532739
atpB	0.0990793	0.137427	0.232681	0.380576	0.425816	0.361104	0.39346
rbcL	0.319094	0.450668	0.246591	0.387888	1.29402	1.16185	1.22794
psaI	0.128833	0.149309	0.197653	0.386181	0.651812	0.38663	0.519221
ycf4	0.0119006	0.0179524	0.0216588	0.0444242	0.549459	0.404113	0.476786
cemA	0.00379522	0.0051805	0.00906386	0.0185809	0.41872	0.278807	0.348764
petA	0.0497285	0.056047	0.0981033	0.180902	0.506899	0.30982	0.408359
psbJ	0.492987	0.533331	0.407683	0.621318	1.20924	0.858386	1.03381
psbL	0.186842	0.194753	0.137686	0.18068	1.35701	1.07789	1.21745
psbF	0.0755198	0.0756279	0.0847301	0.120846	0.891299	0.625822	0.758561
psbE	0.0463648	0.0580024	0.0820397	0.12263	0.565151	0.472986	0.519068
petL	0.423851	0.55991	1.8075	2.49586	0.234496	0.224336	0.229416
petG	0.0817208	0.115849	0.131961	0.369525	0.61928	0.313508	0.466394
psaJ	0.508418	0.740768	0.954038	0.721304	0.532912	1.02698	0.779948
rpl33	0.0337115	0.0412256	0.0534914	0.0797383	0.630222	0.517012	0.573617
rps18	0.0416054	0.0492942	0.0630443	0.0846121	0.659939	0.58259	0.621265
rpl20	0.0117279	0.0140182	0.00944275	0.0289054	1.242	0.484969	0.863487
rps12 (exon 3)	0.00178116	0.00213785	0	0.00259025	n.a.	0.825344	0.825344
clpP	0.00869921	0.015414	0.013966	0.0208463	0.622884	0.739409	0.681147
psbN	0.179576	0.183714	0.33874	0.756454	0.53013	0.242861	0.386496
psbB	0.103981	0.123811	0.434669	0.66081	0.23922	0.187362	0.213291
psbT	0.299906	0.282272	0.840635	1.3617	0.356761	0.207295	0.282028
psbH	0.278427	0.367425	1.08266	1.13605	0.25717	0.323424	0.290297
petB (exon 2)	0.0918457	0.117505	0.235706	0.4221	0.389661	0.278383	0.334022
petD (exon 2)	0.167336	0.212189	0.470562	0.726623	0.355609	0.29202	0.323815
rpoA	0.00473854	0.00670864	0.00484653	0.00554674	0.977717	1.20947	1.0936
rps11	0.0344627	0.0351294	0.0585954	0.0880375	0.588146	0.399028	0.493587
rpl36	0.0199436	0.0251858	0.0373025	0.0868888	0.534644	0.289862	0.412253
infA	0.00319795	0.00168725	0.0105745	0.00700803	0.30242	0.24076	0.27159
rps8	0.00972795	0.0130423	0.023624	0.0350041	0.411783	0.372592	0.392188
rpl14	0.0180993	0.0324112	0.0388033	0.095188	0.466436	0.340496	0.403466
rpl16 (exon 2)	0.0186897	0.0279635	0.0495616	0.0837117	0.3771	0.334045	0.355572
rps3	0.0131223	0.0154853	0.0169564	0.0355897	0.773886	0.435105	0.604496
rpl22	0.0220561	0.027637	0.0318744	0.0422089	0.691969	0.654769	0.673369
rps19	0.0198562	0.0276863	0.0228436	0.0251045	0.869224	1.10284	0.986031
rpl2 (exon 2)	0.0136922	0.0167667	0.023738	0.0243413	0.576803	0.688814	0.632809
rpl23	0.0133237	0.0154378	0.0224943	0.0237722	0.592314	0.649406	0.62086
ndhB (exon 2)	0.0155497	0.0223905	0.00506659	0.0140997	3.06906	1.58801	2.32853
rps7	0.00905276	0.012832	0.0107843	0.0113733	0.83944	1.12826	0.983849
rps15	0.0233735	0.0284988	0.0196474	0.0582758	1.18965	0.489033	0.83934
ndhF	0.0205042	0.0270641	0.0153928	0.0297818	1.33207	0.908746	1.12041
rpl32	0.00847783	0.00835157	0.0123593	0.0324884	0.685946	0.257063	0.471505
ccsA	0.0112576	0.0124026	0.0123462	0.0325696	0.911831	0.380801	0.646316
ndhD	0.0229589	0.0284911	0.0250088	0.0315931	0.918035	0.901811	0.909923
psaC	0.238274	0.321433	0.39293	0.494959	0.606404	0.649413	0.627909
ndhE	0.0500514	0.0754706	0.037464	0.0566938	1.33599	1.3312	1.33359
ndhG	0.0309443	0.0377174	0.0238858	0.0411516	1.29551	0.916546	1.10603
ndhI	0.0195264	0.0292841	0.0206051	0.0333052	0.947645	0.879266	0.913456
ndhA (exon 2)	0.0225994	0.0320494	0.0278952	0.0567024	0.810153	0.565221	0.687687
ndhH	0.0447241	0.0565011	0.0497293	0.0701413	0.899352	0.805532	0.852442
