# Supplementary material for: Dynamics of Chloroplast Translation during Chloroplast Differentiation in Maize
Source: PLoS Genet. 2016 Jul 14;12(7):e1006106. doi: 10.1371/journal.pgen.1006106 (PMC4945096; doi:10.1371/journal.pgen.1006106)
Supplement: S7 Table — (XLSX) [file pgen.1006106.s015.xlsx]

## Sheet: S7
S7 Table
Ribo-seq and RNA-seq data at sites of plastid RNA editing
I. Ribosome footprint data
Genes	CDS position (nt)	Genome position (nt)	Number of unedited reads1												Number of edited reads1												Total number of mapped reads												%Edited reads2
			Seg. 1			Seg. 4			Seg. 9			Seg. 14			Seg. 1			Seg. 4			Seg. 9			Seg. 14			Seg. 1			Seg. 4			Seg. 9			Seg. 14			Seg. 1			Seg. 4			Seg. 9			Seg. 14
			Rep 1	Rep 2	Rep 3	Rep 1	Rep 2	Rep 3	Rep 1	Rep 2	Rep 3	Rep 1	Rep 2	Rep 3	Rep 1	Rep 2	Rep 3	Rep 1	Rep 2	Rep 3	Rep 1	Rep 2	Rep 3	Rep 1	Rep 2	Rep 3	Rep 1	Rep 2	Rep 3	Rep 1	Rep 2	Rep 3	Rep 1	Rep 2	Rep 3	Rep 1	Rep 2	Rep 3	Rep 1	Rep 2	Rep 3	Rep 1	Rep 2	Rep 3	Rep 1	Rep 2	Rep 3	Rep 1	Rep 2
matK	1258	1958	0	0	0	0	9	9	0	4	1	0	0	3	4	10	2	18	62	49	12	20	22	1	9	1	4	10	2	18	71	58	12	24	23	1	9	4	-	-	-	-	-	-	-	-	-	-	-
rpoB	467	21934	2	0	0	0	0	0	0	1	0	0	0	0	3	13	12	4	28	22	0	5	2	0	5	0	5	13	12	4	28	22	0	6	2	0	5	0	-	-	-	-	-	-	-	-	-	-	-
rpoB	545	22012	0	0	0	0	0	0	0	0	0	0	0	0	1	0	0	0	3	3	0	0	0	0	0	0	1	0	0	0	3	3	0	0	0	0	0	0	-	-	-	-	-	-	-	-	-	-	-
rpoB	560	22027	0	0	0	0	0	0	0	0	0	0	0	0	6	1	0	2	3	7	0	0	1	0	0	1	6	1	0	2	3	7	0	0	1	0	0	1	-	-	-	-	-	-	-	-	-	-	-
rpoB	617	22084	0	0	1	0	0	2	0	1	0	0	0	0	1	6	6	8	15	7	2	6	5	0	1	1	1	6	7	8	15	9	2	7	5	0	1	1	-	-	-	-	-	-	-	-	-	-	-
rpoC2	2774	29756	0	0	0	0	0	0	1	1	1	0	0	4	1	4	1	8	20	12	1	9	2	0	0	0	1	4	1	8	20	12	2	10	3	0	0	4	-	-	-	-	-	-	-	-	-	-	-
atpA	1148	37720	0	0	0	1	6	3	3	4	20	4	0	5	53	162	61	1134	3201	2981	2330	4167	4691	508	1168	1290	53	162	61	1135	3207	2984	2333	4171	4711	512	1168	1295	-	100	-	99.9119	99.8129	99.8995	99.8714	99.9041	99.5755	99.2188	100
rps14	80	38895	2	27	11	3	57	66	10	36	39	12	51	58	72	304	129	376	1651	1585	457	1319	1295	205	441	474	74	331	140	379	1708	1651	467	1355	1334	217	492	532	-	91.8429	92.1429	99.2084	96.6628	96.0024	97.8587	97.3432	97.0765	94.47	89.6341
ycf3	44	46149	0	3	0	0	9	7	0	6	3	0	0	1	28	207	114	285	1425	1608	407	1359	1638	153	684	933	28	210	114	285	1434	1615	407	1365	1641	153	684	934	-	98.5714	100	100	99.3724	99.5666	100	99.5604	99.8172	100	100
ycf3	185	45272	0	0	0	0	4	6	6	1	2	0	0	0	73	172	79	388	1448	1357	480	1130	1338	129	482	544	73	172	79	388	1452	1363	486	1131	1340	129	482	544	-	100	-	100	99.7245	99.5598	98.7654	99.9116	99.8507	100	100
rpl20	308	68320	0	0	0	0	2	4	0	4	2	0	1	3	30	53	40	119	280	357	91	141	146	27	62	83	30	53	40	119	282	361	91	145	148	27	63	86	-	-	-	100	99.2908	98.892	-	97.2414	98.6486	-	-
petB	611	74506	5	18	0	92	176	148	276	325	405	84	184	240	21	62	35	443	1643	1440	609	1358	1486	136	414	422	26	80	35	535	1819	1588	885	1683	1891	220	598	662	-	-	-	82.8037	90.3244	90.6801	68.8136	80.6892	78.5828	61.8182	69.2308
rps8	182	78717	0	1	0	0	7	5	0	6	7	0	1	3	43	72	37	215	420	275	144	258	203	18	52	73	43	73	37	215	427	280	144	264	210	18	53	76	-	-	-	100	98.3607	98.2143	100	97.7273	96.6667	-	-
rpl2	2	84413, 138324	0	4	7	0	5	4	1	3	0	0	0	0	31	75	63	173	236	420	158	275	396	43	135	121	31	79	70	173	241	424	159	278	396	43	135	121	-	-	-	100	97.9253	99.0566	99.3711	98.9209	100	-	100
ndhB	467	91006, 131731	0	0	0	0	0	0	0	2	0	0	0	0	3	6	1	95	533	441	110	461	641	60	227	219	3	6	1	95	533	441	110	463	641	60	227	219	-	-	-	-	100	100	100	99.568	100	-	100
ndhB	586	90887, 131850	0	0	0	1	0	0	0	0	1	0	1	0	0	8	8	157	719	539	206	622	709	72	247	220	0	8	8	158	719	539	206	622	710	72	248	220	-	-	-	99.3671	100	100	100	100	99.8592	-	99.5968
ndhB	611	90862, 131875	4	0	0	0	5	1	0	1	1	8	1	0	0	5	0	110	489	317	160	411	442	65	200	213	4	5	0	110	494	318	160	412	443	73	201	213	-	-	-	100	98.9879	99.6855	100	99.7573	99.7743	-	99.5025
ndhB	737	90736, 132001	0	1	0	0	0	0	0	3	4	0	9	7	2	8	10	141	782	855	149	900	931	35	419	388	2	9	10	141	782	855	149	903	935	35	428	395	-	-	-	100	100	100	100	99.6678	99.5722	-	97.8972
ndhB	830	89939, 132798	0	0	0	0	0	0	0	0	0	0	0	1	0	0	0	61	76	64	97	80	106	30	48	55	0	0	0	61	76	64	97	80	106	30	48	56	-	-	-	-	-	-	-	-	100	-	-
ndhB	1481	89288, 133449	2	3	0	1	7	15	0	6	10	0	1	1	6	6	4	95	393	416	176	472	592	43	156	212	8	9	4	96	400	431	176	478	602	43	157	213	-	-	-	-	98.25	96.5197	100	98.7448	98.3389	-	99.3631
ndhF	62	107227	0	3	2	23	50	51	3	5	9	0	0	3	2	1	1	221	634	504	210	333	432	14	100	96	2	4	3	244	684	555	213	338	441	14	100	99	-	-	-	90.5738	92.6901	90.8108	98.5915	98.5207	97.9592	-	100
ndhD	878	110763	0	0	0	0	2	0	0	2	4	0	0	0	7	14	10	219	465	496	347	877	774	243	393	350	7	14	10	219	467	496	347	879	778	243	393	350	-	-	-	100	99.5717	100	100	99.7725	99.4859	100	100
ndhG	347	113177	1	1	0	0	3	6	0	9	0	0	0	0	7	11	6	215	396	436	276	581	496	111	321	241	8	12	6	215	399	442	276	590	496	111	321	241	-	-	-	100	99.2481	98.6425	100	98.4746	100	100	100
ndhGI intergenic	-	113533	0	2	1	15	23	17	0	8	2	0	0	1	0	0	0	63	104	110	105	152	106	54	118	89	0	2	1	78	127	127	105	160	108	54	118	90	-	-	-	-	81.8898	86.6142	100	95	98.1481	-	100
ndhA	50	116405	4	4	4	63	264	225	104	154	144	38	98	99	8	23	4	54	249	239	161	412	358	51	214	178	12	27	8	117	513	464	265	566	502	89	312	277	-	-	-	46.1538	48.538	51.5086	60.7547	72.7915	71.3147	-	68.5897
ndhA	473	115981	0	0	0	0	0	0	0	0	0	0	0	0	0	0	0	0	0	0	0	0	0	0	0	0	0	0	0	0	0	0	0	0	0	0	0	0	-	-	-	-	-	-	-	-	-	-	-
ndhA	563	114869	0	0	0	0	0	0	0	0	0	1	4	0	0	4	0	27	126	85	78	174	166	2	52	52	0	4	0	27	126	85	78	174	166	3	56	52	-	-	-	-	100	-	-	100	100	-	-
ndhA	1070	114362	2	16	3	6	13	14	4	6	8	4	2	0	2	6	6	57	127	244	89	242	303	47	125	200	4	22	9	63	140	258	93	248	311	51	127	200	-	-	-	-	90.7143	94.5736	-	97.5806	97.4277	-	98.4252
1The unedited and edited reads were classified based on the nucleotides at the editing sites. Unedited reads contain unedited nucleotides as in the genome and edited reads contain the correspond edited nucleotides.
2The percentage of edited reads were calculated only when the total number of mapped reads at that editing site is at least 100.
II. RNA-seq data
Genes	CDS position (nt)	Genome position (nt)	Number of unedited reads												Number of edited reads												Total number of mapped reads												%Edited reads1
			Seg. 1			Seg. 4			Seg. 9			Seg. 14			Seg. 1			Seg. 4			Seg. 9			Seg. 14			Seg. 1			Seg. 4			Seg. 9			Seg. 14			Seg. 1			Seg. 4			Seg. 9			Seg. 14
			Rep 1	Rep 2	Rep 3	Rep 1	Rep 2	Rep 3	Rep 1	Rep 2	Rep 3	Rep 1	Rep 2	Rep 3	Rep 1	Rep 2	Rep 3	Rep 1	Rep 2	Rep 3	Rep 1	Rep 2	Rep 3	Rep 1	Rep 2	Rep 3	Rep 1	Rep 2	Rep 3	Rep 1	Rep 2	Rep 3	Rep 1	Rep 2	Rep 3	Rep 1	Rep 2	Rep 3	Rep 1	Rep 2	Rep 3	Rep 1	Rep 2	Rep 3	Rep 1	Rep 2	Rep 3	Rep 1	Rep 2
matK	1258	1958	22	39	29	162	188	172	65	84	68	81	48	55	270	257	182	660	684	847	346	382	337	183	166	169	292	296	211	822	872	1019	411	466	405	264	214	224	92.4658	86.8243	86.2559	80.292	78.4404	83.1207	84.1849	81.9742	83.2099	69.3182	77.5701
rpoB	467	21934	2	11	11	9	5	11	4	5	8	2	8	11	28	29	17	27	25	45	6	22	13	12	3	8	30	40	28	36	30	56	10	27	21	14	11	19	-	-	-	-	-	-	-	-	-	-	-
rpoB	545	22012	2	10	8	4	10	10	2	2	4	11	9	6	7	11	3	2	6	6	3	4	0	1	3	0	9	21	11	6	16	16	5	6	4	12	12	6	-	-	-	-	-	-	-	-	-	-	-
rpoB	560	22027	6	12	9	1	10	12	5	3	5	12	9	10	8	9	2	6	4	4	2	4	0	0	0	0	14	21	11	7	14	16	7	7	5	12	9	10	-	-	-	-	-	-	-	-	-	-	-
rpoB	617	22084	10	8	18	13	4	16	5	14	12	17	9	10	5	5	5	19	9	14	1	4	1	1	0	0	15	13	23	32	13	30	6	18	13	18	9	10	-	-	-	-	-	-	-	-	-	-	-
rpoC2	2774	29756	11	15	21	24	24	19	9	13	14	22	15	9	9	10	10	29	20	35	12	21	15	3	3	6	20	25	31	53	44	54	21	34	29	25	18	15	-	-	-	-	-	-	-	-	-	-	-
atpA	1148	37720	3	4	9	12	19	10	7	8	15	9	5	7	96	92	70	853	826	958	990	1268	975	581	484	449	99	96	79	865	845	968	997	1276	990	590	489	456	-	-	-	98.6127	97.7515	98.9669	99.2979	99.373	98.4848	98.4746	98.9775
rps14	80	38895	14	18	25	48	54	46	38	56	44	95	99	78	113	183	87	1104	1060	1046	917	1263	1023	706	707	585	127	201	112	1152	1114	1092	955	1319	1067	801	806	663	88.9764	91.0448	77.6786	95.8333	95.1526	95.7875	96.0209	95.7544	95.8763	88.1398	87.7171
ycf3	44	46149	18	18	28	70	78	62	29	33	28	24	11	11	441	601	372	763	775	1163	653	934	677	578	761	537	459	619	400	833	853	1225	682	967	705	602	772	548	96.0784	97.0921	93	91.5966	90.8558	94.9388	95.7478	96.5874	96.0284	96.0133	98.5751
ycf3	185	45272	75	72	58	83	58	68	27	53	45	22	11	13	618	572	306	1332	1241	1227	1383	1211	1288	996	926	878	693	644	364	1415	1299	1295	1410	1264	1333	1018	937	891	89.1775	88.8199	84.0659	94.1343	95.535	94.749	98.0851	95.807	96.6242	97.8389	98.826
rpl20	308	68320	6	1	8	18	16	20	18	17	19	17	15	23	131	133	53	388	358	318	226	209	137	144	144	111	137	134	61	406	374	338	244	226	156	161	159	134	95.6204	99.2537	-	95.5665	95.7219	94.0828	92.623	92.4779	87.8205	89.441	90.566
petB	611	74506	100	92	71	278	305	363	568	724	707	683	659	678	218	200	158	1729	1546	1398	1829	1609	1771	1018	923	870	318	292	229	2007	1851	1761	2397	2333	2478	1701	1582	1548	68.5535	68.4932	68.9956	86.1485	83.5224	79.3867	76.3037	68.967	71.4689	59.8471	58.3439
rps8	182	78717	6	1	21	15	11	7	10	4	15	15	14	13	32	18	13	84	76	93	60	59	36	27	28	24	38	19	34	99	87	100	70	63	51	42	42	37	-	-	-	-	-	93	-	-	-	-	-
rpl2	2	84413, 138324	263	269	203	872	766	757	357	461	334	153	148	97	609	545	287	1181	1275	1336	839	879	785	345	339	239	872	814	490	2053	2041	2093	1196	1340	1119	498	487	336	69.8394	66.9533	58.5714	57.5256	62.4694	63.8318	70.1505	65.597	70.1519	69.2771	69.6099
ndhB	467	91006, 131731	11	5	20	18	16	21	4	15	18	7	12	14	52	53	29	537	500	496	564	668	696	564	532	540	63	58	49	555	516	517	568	683	714	571	544	554	-	-	-	96.7568	96.8992	95.9381	99.2958	97.8038	97.479	98.7741	97.7941
ndhB	586	90887, 131850	5	0	13	10	4	1	0	3	5	5	2	2	5	3	3	65	64	62	81	106	85	77	76	64	10	3	16	75	68	63	81	109	90	82	78	66	-	-	-	-	-	-	-	97.2477	-	-	-
ndhB	611	90862, 131875	8	6	13	8	5	7	1	3	11	6	1	1	3	1	3	98	99	76	103	135	128	101	98	83	11	7	16	106	104	83	104	138	139	107	99	84	-	-	-	92.4528	95.1923	-	99.0385	97.8261	92.0863	94.3925	-
ndhB	737	90736, 132001	9	10	21	16	32	10	18	22	11	17	24	16	75	70	24	869	979	1092	1036	1276	1260	1075	1121	1003	84	80	45	885	1011	1102	1054	1298	1271	1092	1145	1019	-	-	-	98.1921	96.8348	99.0926	98.2922	98.3051	99.1345	98.4432	97.9039
ndhB	830	89939, 132798	2	6	26	29	36	44	22	44	26	19	26	24	97	127	73	955	1125	1063	1131	1219	1379	1025	1037	1019	99	133	99	984	1161	1107	1153	1263	1405	1044	1063	1043	-	95.4887	-	97.0528	96.8992	96.0253	98.0919	96.5162	98.1495	98.1801	97.5541
ndhB	1481	89288, 133449	137	121	75	51	60	55	17	22	14	12	17	12	226	254	149	1774	2051	2025	2324	2379	2310	2187	1883	1901	363	375	224	1825	2111	2080	2341	2401	2324	2199	1900	1913	62.259	67.7333	66.5179	97.2055	97.1577	97.3558	99.2738	99.0837	99.3976	99.4543	99.1053
ndhF	62	107227	12	10	18	76	92	70	24	33	21	15	11	10	30	17	16	391	398	439	382	379	268	240	156	133	42	27	34	467	490	509	406	412	289	255	167	143	-	-	-	83.7259	81.2245	86.2475	94.0887	91.9903	92.7336	94.1176	93.4132
ndhD	878	110763	20	22	20	56	49	47	21	26	21	8	13	17	323	324	237	2146	2449	2260	2196	2278	2207	1503	1395	1308	343	346	257	2202	2498	2307	2217	2304	2228	1511	1408	1325	94.1691	93.6416	92.2179	97.4569	98.0384	97.9627	99.0528	98.8715	99.0575	99.4705	99.0767
ndhG	347	113177	15	12	18	44	29	28	6	16	11	12	4	8	29	40	31	633	518	646	621	723	444	518	435	371	44	52	49	677	547	674	627	739	455	530	439	379	-	-	-	93.5007	94.6984	95.8457	99.0431	97.8349	97.5824	97.7358	99.0888
ndhGI intergenic	-	113533	85	80	68	191	194	168	41	57	44	31	27	27	25	37	26	845	770	801	984	1002	827	918	591	683	110	117	94	1036	964	969	1025	1059	871	949	618	710	22.7273	31.6239	-	81.5637	79.8755	82.6625	96	94.6176	94.9483	96.7334	95.6311
ndhA	50	116405	16	31	26	262	222	330	130	199	160	119	136	121	38	40	32	216	204	329	338	460	283	359	349	332	54	71	58	478	426	659	468	659	443	478	485	453	-	-	-	45.1883	47.8873	49.9241	72.2222	69.8027	63.8826	75.1046	71.9588
ndhA	473	115981	0	0	0	0	0	0	0	0	0	1	1	0	1	0	0	2	1	4	0	1	0	1	1	2	1	0	0	2	1	4	0	1	0	2	2	2	-	-	-	-	-	-	-	-	-	-	-
ndhA	563	114869	33	22	21	178	105	124	111	109	100	73	41	57	6	6	2	104	89	78	140	119	110	93	93	53	39	28	23	282	194	202	251	228	210	166	134	110	-	-	-	36.8794	45.8763	38.6139	55.7769	52.193	52.381	56.0241	69.403
ndhA	1070	114362	60	50	36	90	68	83	23	38	20	27	10	16	54	54	34	717	653	645	843	792	622	602	490	466	114	104	70	807	721	728	866	830	642	629	500	482	47.3684	51.9231	-	88.8476	90.5687	88.5989	97.3441	95.4217	96.8847	95.7075	98
1The percentage of edited reads were calculated only when the total mapped reads at that editing site is at least 100.
[truncated: 2 more columns]
